# Supplementary material for: (E)-4-Methyl-N-[(5-nitro­thio­phen-2-yl)methyl­idene]aniline
Source: Acta Crystallogr Sect E Struct Rep Online. 2012 Jun 16;68(Pt 7):o2116. doi: 10.1107/S1600536812026062 (PMC3393928; doi:10.1107/S1600536812026062)
Supplement: Supplementary file 2 [file e-68-o2116-Isup2.hkl]

#
# h,k,l, Fc-squared, Fo-squared, sigma(Fo-squared) and status flag
#
data_I
_shelx_title ' exp_66 in P 21/n'
_shelx_refln_list_code          4
_shelx_F_calc_maximum      160.33
_exptl_crystal_F_000       512.00
_reflns_d_resolution_high  0.8114
 
loop_
 _symmetry_equiv_pos_as_xyz
 'x, y, z'
 '-x+1/2, y+1/2, -z+1/2'
 '-x, -y, -z'
 'x-1/2, -y-1/2, z-1/2'
 
_cell_length_a     4.7661
_cell_length_b    22.8201
_cell_length_c    10.7793
_cell_angle_alpha  90.000
_cell_angle_beta   92.704
_cell_angle_gamma  90.000
 
_shelx_F_squared_multiplier     1.000
 
loop_
 _refln_index_h
 _refln_index_k
 _refln_index_l
 _refln_F_squared_calc
 _refln_F_squared_meas
 _refln_F_squared_sigma
 _refln_observed_status
   2   0   0      262.21      287.12     12.97 o
   4   0   0      529.02      614.33     46.74 o
   1   1   0      840.32      849.57     22.26 o
   2   1   0     1220.37     1231.86     29.47 o
   3   1   0      135.65      114.03     11.73 o
   4   1   0       68.29       70.41     10.63 o
   5   1   0        0.00        4.54      5.80 o
   1   2   0      754.88      708.44     12.06 o
   2   2   0      102.53       88.62      6.84 o
   3   2   0        0.94        0.41      2.13 o
   4   2   0       12.67       17.83      5.14 o
   5   2   0      158.49      165.49     27.89 o
   1   3   0     4146.76     4225.00     65.76 o
   2   3   0      399.69      381.46     16.93 o
   3   3   0        0.86        5.34      3.38 o
   4   3   0      309.70      318.61     32.07 o
   5   3   0       10.21        9.99      8.49 o
   0   4   0      292.68      311.61     37.46 o
   1   4   0      436.12      473.20     14.92 o
   2   4   0      119.34      103.43     14.76 o
   3   4   0      170.28      163.91     15.14 o
   4   4   0      186.26      196.16     26.56 o
   5   4   0      113.94      105.93     20.65 o
   1   5   0    21281.99    20314.07    298.78 o
   2   5   0     5104.60     5424.12     86.16 o
   3   5   0      444.57      474.74     69.73 o
   4   5   0       43.14       50.59     11.79 o
   5   5   0      154.14      150.04     25.07 o
   0   6   0      288.60      296.56     46.02 o
   1   6   0      141.14      154.00     11.62 o
   2   6   0      123.40      141.01      9.02 o
   3   6   0      124.90      105.95     21.28 o
   4   6   0      182.25      197.38     25.44 o
   5   6   0       89.13      108.55     21.92 o
   1   7   0      125.05      118.10      8.01 o
   2   7   0        0.03        2.73      2.95 o
   3   7   0      227.66      179.74     52.64 o
   4   7   0       52.00       57.76     13.56 o
   5   7   0        8.36       19.16      9.18 o
   0   8   0     1422.10     1297.98    116.13 o
   1   8   0     2921.04     2958.02     87.52 o
   2   8   0     3386.76     3643.82     86.39 o
   3   8   0        2.17       -1.84      2.69 o
   4   8   0        2.41        3.61      4.22 o
   5   8   0      140.06      120.06     22.81 o
   1   9   0       24.69       22.04      4.28 o
   2   9   0      457.73      494.26     25.29 o
   3   9   0      274.01      255.33     21.44 o
   4   9   0       20.51       17.05      5.98 o
   5   9   0        8.51        4.74      3.14 o
   0  10   0       23.68       26.90      3.08 o
   1  10   0      855.91     1004.04     46.02 o
   2  10   0     1362.83     1387.19     66.95 o
   3  10   0      645.66      695.21     52.98 o
   4  10   0      158.14      120.46     16.84 o
   5  10   0       58.32       82.40     18.79 o
   1  11   0      301.71      339.85     15.21 o
   2  11   0      215.39      212.78     24.54 o
   3  11   0      407.15      370.35     36.19 o
   4  11   0       88.51       55.96     16.58 o
   5  11   0        0.12        1.83      3.36 o
   0  12   0      644.12      822.63     46.12 o
   1  12   0        6.38        9.62      1.98 o
   2  12   0      168.02      156.29     22.95 o
   3  12   0      138.16      139.14     43.87 o
   4  12   0        2.60        9.96      4.82 o
   5  12   0       43.04       53.35     15.70 o
   1  13   0      385.14      366.04     12.21 o
   2  13   0       55.96       58.47     12.69 o
   3  13   0      937.78     1109.75    385.07 o
   4  13   0       16.82        3.48      4.45 o
   5  13   0        0.03       -0.34      4.74 o
   0  14   0      161.03      203.71     15.95 o
   1  14   0      781.00      761.86     21.78 o
   2  14   0      301.97      307.91     30.79 o
   3  14   0      550.59      580.03     32.96 o
   4  14   0       37.16       23.31      7.84 o
   5  14   0       14.72       11.17      6.26 o
   1  15   0       34.22       32.06      4.16 o
   2  15   0      263.56      277.55     29.55 o
   3  15   0       49.19      141.25     20.47 o
   4  15   0        3.41        1.64      5.14 o
   0  16   0      393.69      592.58    109.47 o
   1  16   0      299.48      270.02     17.61 o
   2  16   0      140.20      148.79     22.21 o
   3  16   0       29.68       11.12      6.19 o
   4  16   0       89.50       57.66     12.82 o
   1  17   0       27.53       37.89      4.71 o
   2  17   0      243.21      286.19     31.99 o
   3  17   0       72.21       60.18     12.75 o
   4  17   0       18.68       24.33      7.71 o
   0  18   0      189.66      203.70     16.71 o
   1  18   0      108.69      107.32      8.56 o
   2  18   0      107.00       86.66      9.42 o
   3  18   0        0.25        2.17      4.58 o
   4  18   0      307.77      275.19     62.73 o
   1  19   0      524.77      484.25     39.80 o
   2  19   0      417.71      441.32     40.35 o
   3  19   0        8.14        5.86      3.55 o
   4  19   0       16.99       19.19     11.82 o
   0  20   0      185.65      140.80     15.33 o
   1  20   0      154.15      153.85     10.69 o
   2  20   0        9.54       11.66      7.17 o
   3  20   0       10.50       11.00      5.38 o
   4  20   0       31.17       62.48     16.58 o
   1  21   0       66.12       85.08     12.41 o
   2  21   0       92.48      106.75     24.68 o
   3  21   0        9.70        7.39      4.90 o
   0  22   0      360.91      355.29     56.53 o
   1  22   0       38.86       51.83      9.39 o
   2  22   0       66.05       92.60     17.87 o
   3  22   0        0.22        2.37      2.61 o
   1  23   0       73.33       86.08     22.04 o
   2  23   0       67.88       99.52     18.61 o
   3  23   0        2.92       13.44      6.13 o
   0  24   0      410.92      467.77     65.85 o
   1  24   0       45.95       52.45     17.35 o
   2  24   0       14.96       23.88     19.89 o
   3  24   0        5.18        3.85      8.07 o
   1  25   0       12.63        2.67      7.42 o
   2  25   0        5.43      -20.31     20.68 o
   0  26   0        3.92       19.93     16.91 o
   1  26   0        2.02       23.44     14.85 o
   2  26   0        5.79        9.62     13.58 o
   1  27   0        7.93       12.60      9.22 o
  -3   0   1        7.25        5.21      1.98 o
  -1   0   1       44.29       36.83      3.02 o
   1   0   1      922.24      846.94     37.18 o
   3   0   1      339.41      345.90     30.30 o
   5   0   1      115.38      174.20     28.76 o
  -4   1   1       22.00       43.01     12.32 o
  -3   1   1      429.80      466.50     18.20 o
  -2   1   1      326.07      320.16     10.18 o
  -1   1   1      540.00      529.31     10.29 o
   1   1   1     2658.83     2456.97     91.40 o
   2   1   1       12.75       16.44      2.21 o
   3   1   1     1909.01     1959.85     57.66 o
   4   1   1        8.21       15.72      5.44 o
   5   1   1        2.02        3.78      4.67 o
  -5   2   1      139.62      133.22     23.84 o
  -4   2   1       39.36       45.88     11.37 o
  -3   2   1      160.61      167.44     15.44 o
  -2   2   1      729.81      720.64     33.38 o
  -1   2   1      363.30      372.30     13.97 o
   1   2   1      266.55      290.79      7.53 o
   2   2   1      347.61      317.98     18.56 o
   3   2   1        4.52        3.60      5.59 o
   4   2   1        3.28        7.75      5.33 o
   5   2   1       24.13       26.22      9.97 o
  -5   3   1        4.28       16.29      9.59 o
  -4   3   1      293.93      228.59     22.44 o
  -3   3   1      134.63       80.83     11.86 o
  -2   3   1      481.64      416.13     12.85 o
  -1   3   1     1867.57     2147.90    114.15 o
   0   3   1      229.40      213.06     16.16 o
   1   3   1      159.82      162.61      6.31 o
   2   3   1       49.12       39.71      4.38 o
   3   3   1       41.65       39.03      6.06 o
   4   3   1       24.25       19.89      6.74 o
   5   3   1        0.15        9.09      6.19 o
  -5   4   1       33.97       41.91     12.41 o
  -4   4   1       25.43       17.81      6.59 o
  -3   4   1        0.06       -1.01      2.22 o
  -2   4   1       42.05       41.24      3.84 o
  -1   4   1    25705.92    26168.87    384.61 o
   0   4   1     4698.37     4617.11    177.71 o
   1   4   1    16906.13    15518.02    565.51 o
   2   4   1      328.59      356.54     15.58 o
   3   4   1       79.44       71.15     15.38 o
   4   4   1      217.27      241.36     29.49 o
   5   4   1        4.27       16.38     10.49 o
  -5   5   1       31.48       44.53     12.34 o
  -4   5   1      122.20      126.74     15.53 o
  -3   5   1      545.72      489.72     99.28 o
  -2   5   1       66.39      109.73     16.02 o
  -1   5   1      399.48      449.95     13.52 o
   0   5   1       90.82       94.15      8.04 o
   1   5   1     7378.37     6796.23    255.40 o
   2   5   1       22.60       30.94      5.08 o
   3   5   1       54.97       60.37     10.02 o
   4   5   1       22.16       33.82     12.00 o
   5   5   1        5.15        6.73      7.08 o
  -5   6   1        8.16       17.85      9.86 o
  -4   6   1      170.30      195.63     20.57 o
  -3   6   1        6.27        4.72      3.54 o
  -2   6   1      202.95      198.89     10.65 o
  -1   6   1     2592.15     2501.26     51.77 o
   0   6   1      133.17      143.11     13.06 o
   1   6   1     1284.85     1120.88     75.76 o
   2   6   1      294.60      264.64     33.63 o
   3   6   1        2.26        6.14      4.83 o
   4   6   1      310.64      297.82     35.11 o
   5   6   1       24.17       32.36     11.90 o
  -5   7   1        9.95        3.42      5.04 o
  -4   7   1      136.82      184.20     20.25 o
  -3   7   1       49.88       41.78      8.08 o
  -2   7   1       11.25        4.45      3.67 o
  -1   7   1      156.21      175.92     10.01 o
   0   7   1      175.35      207.68     12.33 o
   1   7   1      370.54      367.22     15.14 o
   2   7   1      169.01      172.11     12.35 o
   3   7   1       50.85       50.82     11.98 o
   4   7   1       35.14       36.22     12.53 o
   5   7   1        1.61        9.67      7.68 o
  -5   8   1        9.42       22.37     10.23 o
  -4   8   1      257.47      230.45     56.06 o
  -3   8   1       88.34       56.96     10.27 o
  -2   8   1      186.09      170.36     10.68 o
  -1   8   1     1090.82     1159.64     29.73 o
   0   8   1      447.60      413.22     37.66 o
   1   8   1      467.84      482.54     44.36 o
   2   8   1      336.57      356.50     18.93 o
   3   8   1       87.79       76.97     11.32 o
   4   8   1      150.30      144.56     24.07 o
   5   8   1       39.20       73.76     18.12 o
  -5   9   1       11.62       15.79      9.36 o
  -4   9   1        6.42        5.64      3.58 o
  -3   9   1      200.99      218.80     24.48 o
  -2   9   1     6320.57     6174.88    150.14 o
  -1   9   1       16.72       13.43      3.21 o
   0   9   1       52.10       50.10      3.04 o
   1   9   1     1328.52     1453.42     51.31 o
   2   9   1     5062.84     4720.18    164.82 o
   3   9   1       97.25       98.10     20.88 o
   4   9   1       39.12       39.75     11.74 o
   5   9   1       25.71       26.44     10.50 o
  -5  10   1        9.52        8.77      5.43 o
  -4  10   1      273.35      298.45     44.00 o
  -3  10   1      209.20      215.44     20.10 o
  -2  10   1      312.07      288.80     16.60 o
  -1  10   1      305.84      383.96     17.88 o
   0  10   1     3335.07     3742.53    103.05 o
   1  10   1        0.86        5.69      2.77 o
   2  10   1      438.58      464.33     35.95 o
   3  10   1      400.83      396.85     26.43 o
   4  10   1       62.98       75.36     18.15 o
   5  10   1        6.81        2.48      3.89 o
  -5  11   1        1.97        4.39      4.63 o
  -4  11   1       18.79       11.66     10.77 o
  -3  11   1       59.74       66.74     14.75 o
  -2  11   1      601.08      541.01     23.47 o
  -1  11   1      307.01      336.68     16.14 o
   0  11   1      140.14      146.91     13.35 o
   1  11   1      262.02      268.73     13.73 o
   2  11   1       92.11      117.13     19.22 o
   3  11   1      297.91      274.49     22.02 o
   4  11   1        0.01        0.30      5.45 o
   5  11   1        0.19       13.09     10.13 o
  -5  12   1       16.28        7.46     11.77 o
  -4  12   1       37.66       34.36      8.28 o
  -3  12   1      131.65      136.62     14.86 o
  -2  12   1      527.16      529.48     23.44 o
  -1  12   1      166.05      185.29     12.87 o
   0  12   1      921.18      910.83     36.46 o
   1  12   1        9.50       14.15      3.28 o
   2  12   1      181.16      196.72     24.20 o
   3  12   1      245.67      231.36     37.50 o
   4  12   1       48.30       39.17     12.84 o
   5  12   1       34.07       33.07     14.05 o
  -5  13   1        0.66       -0.07      2.15 o
  -4  13   1      108.58      114.45     20.24 o
  -3  13   1      206.84      246.95     19.67 o
  -2  13   1      231.11      225.67     14.57 o
  -1  13   1      117.01      125.72      7.70 o
   0  13   1       12.91       13.34      1.92 o
   1  13   1      280.07      375.43     44.35 o
   2  13   1      264.07      423.35     37.30 o
   3  13   1        1.81        5.14      2.66 o
   4  13   1       40.53       33.42     11.91 o
   5  13   1        0.30        6.85      9.82 o
  -5  14   1        9.90       13.05      7.95 o
  -4  14   1      115.42      109.18     22.37 o
  -3  14   1     1142.78     1112.04     45.39 o
  -2  14   1       11.62       12.39      4.29 o
  -1  14   1       20.49       22.92      3.14 o
   0  14   1     1118.51     1019.25     26.57 o
   1  14   1       60.77       58.92      5.05 o
   2  14   1       21.62       15.46      8.75 o
   3  14   1     1047.14     1115.98     73.34 o
   4  14   1       82.05      174.73     25.60 o
   5  14   1       21.15       37.24     14.41 o
  -4  15   1        9.01        3.21     10.49 o
  -3  15   1      209.38      199.57     19.13 o
  -2  15   1      262.81      229.08     16.31 o
  -1  15   1       67.11       47.44      7.28 o
   0  15   1      118.57      113.97      8.02 o
   1  15   1      142.24      110.56     11.56 o
   2  15   1      173.57      195.64     26.76 o
   3  15   1        0.05       -1.83      3.90 o
   4  15   1        5.60        0.45      2.33 o
  -4  16   1       12.92       16.78      7.27 o
  -3  16   1        0.73       10.71      6.60 o
  -2  16   1        4.83       14.77      8.07 o
  -1  16   1      195.14      181.49     25.14 o
   0  16   1      132.95      133.27      9.61 o
   1  16   1      482.72      614.26     71.13 o
   2  16   1      152.60      127.73     18.50 o
   3  16   1        0.88        1.82      2.56 o
   4  16   1        5.46        1.22      3.75 o
  -4  17   1      125.78       82.80     16.35 o
  -3  17   1       85.33       93.88     14.12 o
  -2  17   1       61.70       60.74      6.60 o
  -1  17   1      108.57      113.89      8.31 o
   0  17   1       16.40       18.00      4.28 o
   1  17   1       23.87       18.06      5.18 o
   2  17   1        0.14        8.19      4.72 o
   3  17   1       71.75       56.62     11.44 o
   4  17   1       57.45       53.62     15.94 o
  -4  18   1        5.73        5.81      5.48 o
  -3  18   1       22.78       18.79      6.74 o
  -2  18   1        3.63        2.33      4.05 o
  -1  18   1      240.02      224.40     38.71 o
   0  18   1       35.07       35.76      4.99 o
   1  18   1      314.41      294.64     24.21 o
   2  18   1        1.02       13.31      5.47 o
   3  18   1       18.28       15.40     13.13 o
   4  18   1       99.75       86.89     20.38 o
  -4  19   1       74.85       53.10     11.49 o
  -3  19   1       56.51       74.21     13.61 o
  -2  19   1        2.00        6.30      6.04 o
  -1  19   1      304.43      315.21     21.54 o
   0  19   1        0.05        1.73      2.76 o
   1  19   1       91.98      105.62      8.93 o
   2  19   1      130.24      117.60     12.00 o
   3  19   1       57.78       76.98     12.70 o
   4  19   1        4.43       13.87      9.14 o
  -4  20   1        4.61        4.92      4.44 o
  -3  20   1        1.15        5.05      3.26 o
  -2  20   1        2.70       -1.22      4.65 o
  -1  20   1      106.37       99.73     14.31 o
   0  20   1        5.28       12.05      7.11 o
   1  20   1       23.59       19.42      3.99 o
   2  20   1        0.12        6.48      5.57 o
   3  20   1        2.70        0.45      3.24 o
   4  20   1        3.43        1.53      4.09 o
  -3  21   1       81.93       93.07     15.45 o
  -2  21   1        2.64        7.03      6.01 o
  -1  21   1       15.25       22.76      7.62 o
   0  21   1        2.94        4.10      2.99 o
   1  21   1       10.24       13.67      4.05 o
   2  21   1       18.10       24.29      7.91 o
   3  21   1       74.12       72.26     13.39 o
  -3  22   1       21.18       31.68      9.86 o
  -2  22   1       39.84       36.97     13.49 o
  -1  22   1        7.93       10.04      6.06 o
   0  22   1        0.50        4.46      3.46 o
   1  22   1        1.67        3.15      6.56 o
   2  22   1        4.75        2.86      9.21 o
   3  22   1       17.78       12.58      5.29 o
  -3  23   1       15.37       18.17      7.70 o
  -2  23   1       10.41        3.51      4.45 o
  -1  23   1      113.38      121.54     31.40 o
   0  23   1        0.01       17.45      9.97 o
   1  23   1       68.97       51.98     15.39 o
   2  23   1       10.49       25.80     19.92 o
   3  23   1       36.73       47.89     10.65 o
  -3  24   1        3.74        1.07      5.10 o
  -2  24   1        0.77       17.93     14.55 o
  -1  24   1       23.14       53.56     25.84 o
   0  24   1      155.13      141.47     28.32 o
   1  24   1        0.36        0.46      7.16 o
   2  24   1       52.47       49.28     26.41 o
   3  24   1        0.74        0.99      4.62 o
  -2  25   1        4.48       21.13     22.39 o
  -1  25   1       15.23       28.30     22.56 o
   0  25   1        3.51       11.59     10.35 o
   1  25   1       16.70       20.20      9.37 o
   2  25   1       12.54       18.56     18.56 o
  -2  26   1        9.86       45.11     29.68 o
  -1  26   1      101.17      109.83     39.88 o
   0  26   1       52.38       58.20     17.85 o
   1  26   1       68.88       70.56     18.78 o
   2  26   1       42.10       35.10     20.04 o
  -1  27   1        0.19       -0.90     10.29 o
   0  27   1        6.50       35.21     29.81 o
   1  27   1        2.24        7.95      8.46 o
  -4   0   2       16.96        5.81      3.86 o
  -2   0   2     1517.75     1481.38     38.77 o
   0   0   2    22190.60    22265.96    469.33 o
   2   0   2      897.49      878.23     62.61 o
   4   0   2      303.89      315.33     34.46 o
  -4   1   2        0.40       -0.32      6.69 o
  -3   1   2      218.05      170.97     13.73 o
  -2   1   2     3074.08     3061.46     42.34 o
  -1   1   2      181.99      172.53      5.68 o
   0   1   2     8110.29     8854.12   1534.60 o
   1   1   2      111.00      113.14     16.32 o
   2   1   2      495.03      403.80     55.39 o
   3   1   2      147.18      143.20     10.84 o
   4   1   2        2.89        6.31      4.06 o
   5   1   2       11.55       11.51      5.41 o
  -4   2   2        2.09       -1.67      4.54 o
  -3   2   2      573.30      649.62     47.88 o
  -2   2   2        2.56        3.15      1.00 o
  -1   2   2       13.96       18.84      1.40 o
   0   2   2       58.28       69.57      3.92 o
   1   2   2       37.73       33.17      3.32 o
   2   2   2      455.50      454.58     21.51 o
   3   2   2        5.72        5.40      2.30 o
   4   2   2       91.89       81.85     12.89 o
   5   2   2        2.28        5.47      4.26 o
  -5   3   2       19.98       26.35     10.07 o
  -4   3   2        0.14        1.18      3.82 o
  -3   3   2       28.99       33.27      5.43 o
  -2   3   2       53.32       44.20      3.36 o
  -1   3   2       28.65       27.01      1.95 o
   0   3   2      213.86      263.41     12.47 o
   1   3   2      162.98      174.65      8.74 o
   2   3   2      562.29      565.26     80.52 o
   3   3   2      484.33      485.57     22.40 o
   4   3   2      211.45      245.18     35.35 o
   5   3   2       42.76       37.65     13.78 o
  -5   4   2       73.15       67.96     16.74 o
  -4   4   2      179.97      214.62     18.72 o
  -3   4   2      332.82      320.87     20.33 o
  -2   4   2      678.70      659.08     22.33 o
  -1   4   2     6356.31     6989.87    157.99 o
   0   4   2      186.19      194.54     12.25 o
   1   4   2      481.73      481.13     25.30 o
   2   4   2        0.15       -0.35      1.48 o
   3   4   2      222.22      245.51     20.73 o
   4   4   2      328.81      352.73     52.51 o
   5   4   2        0.42        7.96      5.82 o
  -5   5   2        4.13       -1.32     10.49 o
  -4   5   2       97.27      119.42     14.04 o
  -3   5   2      326.90      468.04     64.23 o
  -2   5   2       18.98       18.34      2.61 o
  -1   5   2     1892.72     2011.26     70.99 o
   0   5   2        0.73        1.67      1.13 o
   1   5   2      494.85      553.77     16.71 o
   2   5   2     1729.60     1840.29     71.44 o
   3   5   2      294.48      327.73     52.95 o
   4   5   2      250.60      298.12     33.57 o
   5   5   2       71.72       80.65     19.42 o
  -5   6   2       15.61       11.42      6.11 o
  -4   6   2      107.53       99.53     13.06 o
  -3   6   2      119.29      132.08     14.85 o
  -2   6   2      168.38      143.99      8.64 o
  -1   6   2     5520.05     6151.04    187.73 o
   0   6   2      391.91      429.64     54.55 o
   1   6   2        1.91       13.25      3.16 o
   2   6   2      343.06      294.78     25.75 o
   3   6   2       12.48       11.43      5.33 o
   4   6   2        0.08        1.42      4.92 o
   5   6   2        2.19        4.80      5.34 o
  -5   7   2       42.51       44.85     10.56 o
  -4   7   2        1.52        8.43      6.46 o
  -3   7   2      297.22      290.23     19.88 o
  -2   7   2      949.32     1000.61     96.90 o
  -1   7   2      444.37      487.73     48.17 o
   0   7   2       10.99        9.41      1.77 o
   1   7   2      465.81      503.89     24.00 o
   2   7   2        0.09        4.09      4.85 o
   3   7   2      141.04      122.26     18.97 o
   4   7   2       33.53       49.41     13.84 o
   5   7   2        0.01        3.19      6.77 o
  -5   8   2       10.95       20.49      6.80 o
  -4   8   2       21.96        6.79     20.92 o
  -3   8   2       38.02       38.28      7.71 o
  -2   8   2      748.98      768.51     21.36 o
  -1   8   2      674.45      697.87     22.57 o
   0   8   2     1183.28     1195.93     37.84 o
   1   8   2     1588.28     1547.52    174.51 o
   2   8   2       59.66       56.03     10.15 o
   3   8   2        0.01        4.94      3.84 o
   4   8   2      135.70      141.28     23.44 o
   5   8   2      113.28      143.91     26.64 o
  -5   9   2        4.49        6.42      5.15 o
  -4   9   2        3.36        7.45      4.83 o
  -3   9   2      234.70      233.34     40.59 o
  -2   9   2      402.91      416.95     15.46 o
  -1   9   2      262.69      250.25     14.31 o
   0   9   2      590.06      685.15     16.89 o
   1   9   2       31.36       23.53      4.54 o
   2   9   2      242.77      252.36     20.25 o
   3   9   2      276.48      271.90     28.92 o
   4   9   2       91.67      189.33     27.57 o
   5   9   2        1.48        0.95      5.74 o
  -5  10   2       37.59       43.98     10.43 o
  -4  10   2       15.10       16.02      9.38 o
  -3  10   2        6.97        8.34      8.55 o
  -2  10   2      209.89      217.16     11.03 o
  -1  10   2      277.75      310.96     24.57 o
   0  10   2       96.57       89.93      4.96 o
   1  10   2     1100.14     1195.06     53.90 o
   2  10   2       59.29       55.06      9.82 o
   3  10   2        3.35       12.49      6.87 o
   4  10   2      122.82      135.19     24.02 o
   5  10   2       87.48       91.77     22.95 o
  -5  11   2        4.16        7.98      9.08 o
  -4  11   2        1.99        3.02      3.85 o
  -3  11   2      247.12      223.31     18.10 o
  -2  11   2      570.49      538.98     22.17 o
  -1  11   2      112.98      121.90     16.28 o
   0  11   2      126.66       78.64     26.74 o
   1  11   2      169.96      150.61      9.60 o
   2  11   2        0.74        3.43      4.26 o
   3  11   2        4.91        7.58      6.07 o
   4  11   2        2.77       11.50      7.11 o
   5  11   2        4.51        7.75      9.03 o
  -5  12   2       53.44       30.36     19.95 o
  -4  12   2        9.03        9.11      4.98 o
  -3  12   2       26.67       36.82      7.90 o
  -2  12   2      358.60      364.12     17.13 o
  -1  12   2       45.59       52.78     11.99 o
   0  12   2      469.32      434.07     41.14 o
   1  12   2       81.64       99.90     11.76 o
   2  12   2      219.28      265.65     25.47 o
   3  12   2       15.85       21.43      9.64 o
   4  12   2        0.49        2.84      4.70 o
   5  12   2       65.29       91.99     22.34 o
  -4  13   2        0.49        2.50      3.94 o
  -3  13   2      652.05      586.27     91.21 o
  -2  13   2        3.63        1.70      3.43 o
  -1  13   2      251.00      188.86     23.58 o
   0  13   2      316.57      298.90     31.72 o
   1  13   2      608.97      602.80     30.69 o
   2  13   2        5.04        1.95      3.15 o
   3  13   2       34.46       52.72     13.36 o
   4  13   2        0.03       -3.58      4.41 o
   5  13   2        5.10       -1.71      5.01 o
  -4  14   2        1.55        2.87      2.37 o
  -3  14   2        2.50        3.19      8.34 o
  -2  14   2      113.96       99.63      8.09 o
  -1  14   2      117.51       90.65     14.91 o
   0  14   2      279.35      260.69     16.89 o
   1  14   2      435.02      408.69     18.44 o
   2  14   2      204.67      219.50     26.45 o
   3  14   2       81.23      106.77     19.84 o
   4  14   2       19.43       14.09      8.12 o
  -4  15   2       17.01        3.69     10.08 o
  -3  15   2      134.93      135.49     28.60 o
  -2  15   2       26.25       23.03      8.33 o
  -1  15   2      321.53      370.39     31.30 o
   0  15   2      713.67      709.07     21.41 o
   1  15   2        7.36       10.71      2.51 o
   2  15   2      175.55      164.91     41.14 o
   3  15   2       15.32       15.75      7.38 o
   4  15   2       40.44       43.86     15.13 o
  -4  16   2       82.17       62.36     24.82 o
  -3  16   2       36.24       32.44      8.03 o
  -2  16   2       79.96       45.88     18.62 o
  -1  16   2       67.89       87.95     14.78 o
   0  16   2      175.12      173.87      9.86 o
   1  16   2      118.52      116.78      9.53 o
   2  16   2       13.21        8.14      7.00 o
   3  16   2        4.46        4.89      2.65 o
   4  16   2       40.17       42.00     13.84 o
  -4  17   2      138.99      104.28     55.16 o
  -3  17   2       34.99       35.23      8.46 o
  -2  17   2       84.04       94.61     17.06 o
  -1  17   2      151.53      150.85     19.94 o
   0  17   2       20.29       15.25      2.98 o
   1  17   2       10.86       13.18      3.15 o
   2  17   2      210.17      205.42     31.41 o
   3  17   2       29.10       51.09     15.66 o
   4  17   2        6.10        5.46      8.59 o
  -4  18   2      185.54       37.46     21.85 o
  -3  18   2        0.71        9.82      8.07 o
  -2  18   2        8.40        7.33      6.50 o
  -1  18   2      297.95      294.12     27.89 o
   0  18   2      233.25      207.38     23.68 o
   1  18   2       50.93       50.77      6.20 o
   2  18   2      189.56      145.35     39.58 o
   3  18   2        0.02        4.62      5.01 o
   4  18   2       58.48       56.74     16.94 o
  -4  19   2       15.02       18.61     12.24 o
  -3  19   2        0.74        2.98      3.61 o
  -2  19   2      219.20      220.94     28.57 o
  -1  19   2        4.82        2.76      3.88 o
   0  19   2        0.12        3.94      1.94 o
   1  19   2       15.32       12.52      3.94 o
   2  19   2      141.44      128.83     18.54 o
   3  19   2        0.53       -1.34      3.42 o
   4  19   2        1.47        7.64      9.00 o
  -4  20   2       40.19       13.60     16.07 o
  -3  20   2        8.97       21.91      9.24 o
  -2  20   2        4.53       15.28      7.70 o
  -1  20   2        5.33        1.97      1.91 o
   0  20   2      373.34      420.00     25.67 o
   1  20   2      263.09      217.57     14.97 o
   2  20   2        7.27        7.88      3.08 o
   3  20   2        1.11        7.40      7.05 o
  -3  21   2        6.11        7.97      3.11 o
  -2  21   2       88.62       97.95     19.64 o
  -1  21   2        2.67       -2.89      4.34 o
   0  21   2        2.41       -3.82      7.32 o
   1  21   2       84.70      132.39     27.60 o
   2  21   2       82.57       61.18     25.94 o
   3  21   2        4.34       11.26     44.08 o
  -3  22   2        1.96       -0.15      3.08 o
  -2  22   2       26.96       18.92      7.27 o
  -1  22   2        1.42       -1.91      3.63 o
   0  22   2      428.09      461.24     69.27 o
   1  22   2       19.48       19.48      5.14 o
   2  22   2       63.29       84.41     19.73 o
   3  22   2        0.57       -3.37      4.16 o
  -3  23   2        0.06        9.18     11.50 o
  -2  23   2      122.35      132.05     23.70 o
  -1  23   2        2.85        3.30      6.51 o
   0  23   2        0.44        7.24      5.27 o
   1  23   2      183.47      179.43     27.72 o
   2  23   2       35.42       45.28     14.70 o
   3  23   2        0.72        4.63      6.88 o
  -2  24   2        1.42       16.32      9.74 o
  -1  24   2       69.14       73.52     17.11 o
   0  24   2       53.51       47.93     16.59 o
   1  24   2       15.70       34.22     14.38 o
   2  24   2        4.01        7.07      6.60 o
  -2  25   2       54.64       51.52     16.94 o
  -1  25   2       29.50       49.44     32.02 o
   0  25   2       22.56       52.31     27.82 o
   1  25   2       87.46      104.95     23.53 o
   2  25   2        0.23        2.70      6.78 o
  -2  26   2        0.14       68.36     32.61 o
  -1  26   2        4.93        5.92     25.06 o
   0  26   2        3.79       -4.87      9.78 o
   1  26   2        0.40        7.07      8.05 o
   2  26   2        1.53      -13.29     14.60 o
   0  27   2        1.40       20.26     22.08 o
   1  27   2       10.10       79.18     38.09 o
  -3   0   3      583.97      627.86     45.83 o
  -1   0   3     1886.88     2064.00     43.21 o
   1   0   3     4943.71     4819.73     89.62 o
   3   0   3      277.63      315.03     31.91 o
   5   0   3      648.15      811.31     64.22 o
  -4   1   3       11.26        6.37      2.89 o
  -3   1   3       27.88       23.11      4.34 o
  -2   1   3      359.43      350.73     10.54 o
  -1   1   3      301.89      265.07      6.46 o
   0   1   3        9.53        7.94      1.57 o
   1   1   3       96.95       94.11      5.79 o
   2   1   3      145.41      151.34     43.86 o
   3   1   3     1170.30     1284.63     64.75 o
   4   1   3        7.92       11.49      5.41 o
   5   1   3       24.21       32.85      9.89 o
  -5   2   3       94.87       67.42     21.48 o
  -4   2   3        1.69       -0.73      7.49 o
  -3   2   3      136.77      145.21     25.90 o
  -2   2   3       99.66      101.18      5.36 o
  -1   2   3       55.11       58.83      3.85 o
   0   2   3      738.49      649.26     36.66 o
   1   2   3       67.61       64.24      7.11 o
   2   2   3        5.78        7.40      3.67 o
   3   2   3       56.90       56.84      9.64 o
   4   2   3        2.73        1.17      2.48 o
   5   2   3       90.42      107.22     16.48 o
  -5   3   3       80.98       78.49     24.13 o
  -4   3   3      317.94      276.40     46.38 o
  -3   3   3      190.27      155.83      9.28 o
  -2   3   3        4.49        6.64      1.25 o
  -1   3   3      679.08      694.18     21.41 o
   0   3   3      211.99      249.54      9.42 o
   1   3   3     1014.33      936.77     19.16 o
   2   3   3       26.65       27.06      5.65 o
   3   3   3      215.22      239.82     19.25 o
   4   3   3       30.49       29.03      8.12 o
   5   3   3       11.51       21.17      8.13 o
  -5   4   3       68.74       62.96     21.18 o
  -4   4   3       44.41       26.71     15.49 o
  -3   4   3        5.51        6.91      2.18 o
  -2   4   3       81.58       98.86      6.01 o
  -1   4   3     2285.06     2226.69     47.31 o
   0   4   3       72.97       74.62      5.55 o
   1   4   3     1082.58     1080.95     22.98 o
   2   4   3      540.34      571.96     72.50 o
   3   4   3        8.52        5.97      2.70 o
   4   4   3       51.83       55.05     10.87 o
   5   4   3       46.09       60.03     17.80 o
  -5   5   3       13.45       10.98      4.99 o
  -4   5   3       10.17       10.55      4.78 o
  -3   5   3      247.58      243.14     33.96 o
  -2   5   3      109.73       99.15      6.26 o
  -1   5   3      459.04      394.58     24.40 o
   0   5   3     2672.31     2801.72     54.07 o
   1   5   3      561.52      622.08     33.29 o
   2   5   3     1269.34     1159.89     44.64 o
   3   5   3      485.91      481.94     28.49 o
   4   5   3      136.12      174.63     26.52 o
   5   5   3        1.29        9.12      9.13 o
  -5   6   3        6.98       13.65     11.43 o
  -4   6   3       93.97      112.75     32.66 o
  -3   6   3      103.47      112.04     11.79 o
  -2   6   3      172.46      173.13     16.54 o
  -1   6   3       17.91       18.54      3.27 o
   0   6   3      812.69      805.83     32.96 o
   1   6   3      750.21      745.16     70.70 o
   2   6   3      155.00      157.46      9.75 o
   3   6   3        3.48        2.65      2.74 o
   4   6   3        7.54        9.91      6.37 o
   5   6   3       45.80       50.22     15.50 o
  -5   7   3       16.31       22.75     12.91 o
  -4   7   3        2.40        0.97      4.25 o
  -3   7   3        7.21        9.39      3.52 o
  -2   7   3      136.98      149.38      7.22 o
  -1   7   3      125.79      129.63     14.85 o
   0   7   3       87.11       95.69      8.78 o
   1   7   3      134.60      135.31     11.35 o
   2   7   3      959.00      953.18     28.10 o
   3   7   3       55.72       59.52      7.89 o
   4   7   3       16.75       13.46      8.02 o
   5   7   3        0.15        1.23      4.53 o
  -5   8   3        1.49       -8.06      4.03 o
  -4   8   3      208.28      189.22     18.30 o
  -3   8   3     1023.11      936.93     36.80 o
  -2   8   3      162.18      161.22     12.13 o
  -1   8   3       15.93       12.42      6.67 o
   0   8   3     1928.37     1755.98    101.88 o
   1   8   3       52.38       48.02      7.03 o
   2   8   3       14.45       14.32      4.65 o
   3   8   3      255.33      241.11     17.61 o
   4   8   3       72.77       91.92     20.15 o
   5   8   3       61.73       73.76     19.90 o
  -5   9   3        0.00        2.54      5.10 o
  -4   9   3      195.34      244.95     24.18 o
  -3   9   3       53.96       50.17      9.70 o
  -2   9   3      591.06      627.66     37.81 o
  -1   9   3       99.37      138.69     15.95 o
   0   9   3       18.70       21.20      3.98 o
   1   9   3      389.07      377.88     25.80 o
   2   9   3      426.51      421.54     20.39 o
   3   9   3      188.35      209.28     17.69 o
   4   9   3       27.85       38.41     13.31 o
   5   9   3        0.32       -1.69      5.56 o
  -5  10   3       13.86       10.74     12.82 o
  -4  10   3      193.88      222.12     19.85 o
  -3  10   3        9.04        8.74      3.32 o
  -2  10   3       90.57       95.04     10.52 o
  -1  10   3       33.92       43.14      9.31 o
   0  10   3     1831.82     1436.17    328.63 o
   1  10   3     1054.01     1223.79     72.53 o
   2  10   3       12.00        7.14      3.29 o
   3  10   3       17.98       30.11      6.99 o
   4  10   3       90.85       99.58     20.51 o
   5  10   3        4.98        3.66      3.39 o
  -5  11   3        0.01        1.08      8.54 o
  -4  11   3        3.75        4.67      4.74 o
  -3  11   3       72.22       64.44      8.86 o
  -2  11   3     1288.80     1231.98     33.94 o
  -1  11   3      185.50      201.87     20.70 o
   0  11   3      308.43      319.92     11.38 o
   1  11   3      192.04      224.70     15.35 o
   2  11   3       82.57       78.10     11.72 o
   3  11   3       14.35       15.19      5.50 o
   4  11   3       24.68       35.26     13.46 o
   5  11   3        0.45        3.01      7.32 o
  -5  12   3        4.26        7.00      6.90 o
  -4  12   3       22.98       37.31      9.42 o
  -3  12   3        0.88      112.34     12.60 o
  -2  12   3      133.75      112.22      9.15 o
  -1  12   3       52.00       49.63     11.20 o
   0  12   3     1507.62     1422.85     96.04 o
   1  12   3      120.34      127.33     11.63 o
   2  12   3       59.76       67.13     11.81 o
   3  12   3      129.56      207.49     21.62 o
   4  12   3       64.09       61.48     16.42 o
   5  12   3       16.32       26.05     14.03 o
  -4  13   3        0.05        5.09      3.29 o
  -3  13   3      212.42      202.13     20.21 o
  -2  13   3      761.89      555.90    105.02 o
  -1  13   3       12.05       15.14      7.06 o
   0  13   3       68.39       29.19     16.12 o
   1  13   3      175.66      165.46     12.63 o
   2  13   3      691.62      613.64     37.46 o
   3  13   3       24.91       18.53      6.86 o
   4  13   3       40.10       20.55     12.86 o
  -4  14   3       13.47       20.50     12.84 o
  -3  14   3        4.95        8.35      6.99 o
  -2  14   3        0.01        1.75      4.49 o
  -1  14   3       47.37       36.60      8.71 o
   0  14   3      504.51      333.56    102.27 o
   1  14   3       38.31       48.87      6.67 o
   2  14   3      426.66      423.91     32.27 o
   3  14   3       34.03       36.24     17.05 o
   4  14   3       73.13       82.74     19.29 o
  -4  15   3        6.73       13.54     11.43 o
  -3  15   3      239.04      220.14     18.44 o
  -2  15   3        0.58       13.38      7.67 o
  -1  15   3      207.39      224.12     24.24 o
   0  15   3       77.25       52.15     17.78 o
   1  15   3      324.81      309.04     24.82 o
   2  15   3        0.05        6.96      5.52 o
   3  15   3       10.09       52.25     12.29 o
   4  15   3        6.58       10.97      8.72 o
  -4  16   3        1.50        6.03      9.91 o
  -3  16   3       11.57       14.77      8.67 o
  -2  16   3        1.28        0.95      5.52 o
  -1  16   3      778.13      826.33     50.49 o
   0  16   3        1.19        9.86      5.61 o
   1  16   3      219.71      211.79     22.52 o
   2  16   3      172.36      160.58     21.68 o
   3  16   3        0.02        4.19      3.92 o
   4  16   3       10.79       21.84     11.29 o
  -4  17   3       12.59       21.62     15.73 o
  -3  17   3       61.25       68.72     10.50 o
  -2  17   3      112.71      123.58     21.11 o
  -1  17   3       45.15       50.65     11.46 o
   0  17   3       10.56       11.15      5.37 o
   1  17   3       90.27       89.84     10.01 o
   2  17   3        2.35       10.56     15.54 o
   3  17   3      102.86      124.59     18.14 o
   4  17   3       11.93        5.87      3.91 o
  -4  18   3        5.34        8.88      9.66 o
  -3  18   3        6.23       10.17      4.98 o
  -2  18   3        0.05       10.01      7.82 o
  -1  18   3      258.19      249.90     27.07 o
   0  18   3       65.94       64.65     12.64 o
   1  18   3      466.04      515.60     25.06 o
   2  18   3       88.12       81.16     17.12 o
   3  18   3        3.39       14.30     10.29 o
   4  18   3       50.75       47.08     15.59 o
  -4  19   3        1.63       15.01     12.44 o
  -3  19   3        8.34        9.37      7.56 o
  -2  19   3       44.97       44.86     13.62 o
  -1  19   3      110.11       92.83     19.87 o
   0  19   3      253.06      256.74     24.96 o
   1  19   3       19.35       32.49      6.26 o
   2  19   3        0.42        7.20      3.33 o
   3  19   3      189.77      222.76     34.45 o
   4  19   3        5.90       31.19     14.85 o
  -3  20   3        0.00       -3.47      3.48 o
  -2  20   3        0.89        7.55      6.53 o
  -1  20   3      168.34      187.37     24.68 o
   0  20   3       37.55       52.80     14.00 o
   1  20   3       14.57       20.54      5.60 o
   2  20   3       44.79       49.43      8.21 o
   3  20   3        1.04        9.92      7.31 o
  -3  21   3       75.53      137.07     28.11 o
  -2  21   3        7.74       10.29      6.88 o
  -1  21   3       48.57       69.53     15.10 o
   0  21   3       48.88       79.12     13.40 o
   1  21   3       11.71        8.38      3.52 o
   2  21   3        0.89        2.03      2.13 o
   3  21   3      112.80      133.19     28.09 o
  -3  22   3       11.24       38.31     14.44 o
  -2  22   3       11.97        3.58      5.32 o
  -1  22   3       80.96       92.61     17.20 o
   0  22   3       80.30      156.51     18.65 o
   1  22   3        3.97        6.46      6.92 o
   2  22   3        1.63       10.74     12.92 o
   3  22   3       18.82        6.58      6.90 o
  -3  23   3       15.70       25.78     11.80 o
  -2  23   3       21.06       23.16     10.09 o
  -1  23   3       48.27       51.67     14.29 o
   0  23   3        2.95       18.83     12.66 o
   1  23   3        1.40        1.91      3.25 o
   2  23   3        0.45        1.95      7.33 o
   3  23   3       50.02       39.61     16.06 o
  -2  24   3        0.15       -0.32      4.48 o
  -1  24   3        4.86       16.00      8.38 o
   0  24   3        2.67        7.71      6.83 o
   1  24   3      101.65       96.05     36.74 o
   2  24   3       20.89       18.00      9.63 o
  -2  25   3       42.34       39.76     14.33 o
  -1  25   3        0.13       12.82      7.06 o
   0  25   3       35.29       27.50     20.43 o
   1  25   3       12.16       28.28     18.97 o
   2  25   3       37.53       51.70     17.72 o
  -1  26   3       50.55       85.51     40.00 o
   0  26   3       22.99       59.84     29.50 o
   1  26   3       92.72      145.42     40.39 o
  -4   0   4      196.18       89.20     24.17 o
  -2   0   4     1701.82     1519.85     39.90 o
   0   0   4      585.85      503.59     22.47 o
   2   0   4        3.41        0.03      2.19 o
   4   0   4      206.16      189.94     29.66 o
  -5   1   4      179.65      131.11     48.81 o
  -4   1   4        6.21        6.31      5.84 o
  -3   1   4        1.28        4.68      1.81 o
  -2   1   4     1756.24     1671.64     71.97 o
  -1   1   4     1419.16     1445.74     32.47 o
   0   1   4        2.11        1.92      1.00 o
   1   1   4      536.02      577.92     18.34 o
   2   1   4     2045.55     2270.69     61.50 o
   3   1   4       66.46       61.76     10.52 o
   4   1   4       17.60        9.01      6.91 o
   5   1   4        2.59        3.45      4.61 o
  -5   2   4       24.97       29.66     13.68 o
  -4   2   4      577.30      563.38    141.26 o
  -3   2   4      223.72      218.45     13.32 o
  -2   2   4        5.30        4.26      1.66 o
  -1   2   4     1355.77     1422.74     24.37 o
   0   2   4     1643.23     1574.28     33.32 o
   1   2   4       97.98       90.58      6.85 o
   2   2   4      129.12      103.77     13.42 o
   3   2   4      133.06      134.17     14.74 o
   4   2   4      181.99      196.34     20.11 o
   5   2   4       66.18       59.52     12.65 o
  -5   3   4        2.81        7.38      7.05 o
  -4   3   4       37.30       39.01      9.76 o
  -3   3   4       65.25       75.94      8.69 o
  -2   3   4     2077.66     2144.65     41.59 o
  -1   3   4       12.22       17.42      2.42 o
   0   3   4      145.75      134.68      7.17 o
   1   3   4      781.04      732.98     21.30 o
   2   3   4      882.02      761.11     23.85 o
   3   3   4      254.09      278.22     30.22 o
   4   3   4       25.28       38.78      9.54 o
   5   3   4        7.29        4.44      7.28 o
  -5   4   4       17.14       25.41     11.66 o
  -4   4   4      373.53      389.70     30.18 o
  -3   4   4        5.36        8.46      2.65 o
  -2   4   4      553.08      637.48     20.20 o
  -1   4   4      433.24      476.71     12.23 o
   0   4   4     2977.03     3071.55     79.82 o
   1   4   4      875.05     1015.54     26.48 o
   2   4   4       53.07       44.08      5.70 o
   3   4   4      144.47      152.77     15.93 o
   4   4   4      857.16      924.41    109.26 o
   5   4   4       17.38       31.12     13.29 o
  -5   5   4        2.90        3.60      3.53 o
  -4   5   4      229.90      194.59     32.42 o
  -3   5   4      773.78      780.15     36.97 o
  -2   5   4      184.06      177.39     20.12 o
  -1   5   4       61.86       57.17      5.67 o
   0   5   4      554.79      559.98     18.49 o
   1   5   4       32.64       27.31      3.70 o
   2   5   4      609.15      587.30     31.03 o
   3   5   4       11.72        4.77      3.52 o
   4   5   4      111.00      111.60     16.65 o
   5   5   4        0.02        0.73      8.44 o
  -5   6   4        3.96       -0.93      9.83 o
  -4   6   4        4.78        7.40      4.52 o
  -3   6   4      345.81      368.72     16.63 o
  -2   6   4        8.19        6.72      1.52 o
  -1   6   4      966.37      984.30     30.11 o
   0   6   4      174.17      251.39     12.17 o
   1   6   4      602.36      585.92     64.70 o
   2   6   4       16.41       17.87      4.33 o
   3   6   4      137.18      133.64     15.09 o
   4   6   4      113.60      117.38     22.42 o
   5   6   4       24.44       30.39     13.21 o
  -5   7   4        9.01       -4.60      3.65 o
  -4   7   4        0.16        0.29      2.54 o
  -3   7   4      902.21      852.34     26.99 o
  -2   7   4       60.99       49.30      3.90 o
  -1   7   4      491.30      520.48     17.57 o
   0   7   4      163.79      210.13     11.40 o
   1   7   4      443.59      415.08     34.65 o
   2   7   4        6.51        6.39      4.74 o
   3   7   4       68.14       47.85     12.97 o
   4   7   4      117.13      101.02     21.41 o
   5   7   4        0.00       -0.39     23.15 o
  -5   8   4       28.96       45.44     18.11 o
  -4   8   4       52.49       65.74     15.72 o
  -3   8   4       30.82       28.18      5.74 o
  -2   8   4        1.78        1.38      0.88 o
  -1   8   4      890.45      885.02     32.74 o
   0   8   4      190.46      196.43     12.90 o
   1   8   4      854.38      901.96     55.61 o
   2   8   4       83.62       94.59     12.59 o
   3   8   4       93.14      104.67     18.85 o
   4   8   4        0.00       -7.18      7.11 o
   5   8   4       72.92       91.86     22.86 o
  -5   9   4       14.07       20.09     14.85 o
  -4   9   4       11.60       20.95     12.46 o
  -3   9   4       28.61       27.49      5.39 o
  -2   9   4       63.58       46.07      7.06 o
  -1   9   4     1290.93     1224.89     80.35 o
   0   9   4       40.71       55.35      8.95 o
   1   9   4      259.34      253.84     20.94 o
   2   9   4       97.67       66.58     11.77 o
   3   9   4     1453.99     1568.67     80.15 o
   4   9   4       46.60       54.03     17.42 o
   5   9   4       14.14       25.80     13.05 o
  -5  10   4       62.25       26.60     16.44 o
  -4  10   4        4.72       10.68      9.03 o
  -3  10   4        2.23       -0.83      5.70 o
  -2  10   4      286.97      321.82     23.88 o
  -1  10   4       48.20       42.30     10.00 o
   0  10   4      203.99      161.38     26.05 o
   1  10   4     1601.79     1134.01     56.30 o
   2  10   4      106.16      102.19     14.65 o
   3  10   4       27.73       44.02     13.44 o
   4  10   4       83.20      110.74     23.03 o
   5  10   4       79.32      106.20     24.21 o
  -4  11   4       19.80       17.65     14.81 o
  -3  11   4       31.13       24.66      6.78 o
  -2  11   4       46.96       46.42      5.18 o
  -1  11   4        8.55        3.68      4.24 o
   0  11   4        0.56        0.20      0.86 o
   1  11   4      495.40      424.19     28.85 o
   2  11   4       60.57       54.22     10.70 o
   3  11   4       99.62       98.90     19.95 o
   4  11   4        8.15        6.82      4.11 o
  -4  12   4        0.62       20.75     11.39 o
  -3  12   4       37.48       41.79      7.34 o
  -2  12   4      415.89      348.51    140.08 o
  -1  12   4      755.56      705.36     43.00 o
   0  12   4       39.01       29.00      7.64 o
   1  12   4      442.89      514.21     29.81 o
   2  12   4       53.16       63.09     13.96 o
   3  12   4        0.42        1.20      1.93 o
   4  12   4        8.93        5.08      5.43 o
  -4  13   4       16.01       17.98     12.65 o
  -3  13   4      291.92      405.01     84.98 o
  -2  13   4      209.28      196.16     24.25 o
  -1  13   4       80.53       87.73     14.55 o
   0  13   4       39.75       51.97      6.16 o
   1  13   4      510.26      519.20     30.09 o
   2  13   4       27.53       22.53     15.52 o
   3  13   4       94.71       92.21     21.74 o
   4  13   4       60.96       36.04     15.64 o
  -4  14   4        2.86        8.62      7.51 o
  -3  14   4        0.25        3.44      2.68 o
  -2  14   4       94.57       94.96     18.43 o
  -1  14   4      320.50      336.97     30.34 o
   0  14   4      402.81      442.22     13.34 o
   1  14   4      307.44      332.29     17.21 o
   2  14   4      477.21      266.80     48.50 o
   3  14   4       20.72       20.68      9.18 o
   4  14   4       20.16       23.59      9.85 o
  -4  15   4        8.55       13.37     11.28 o
  -3  15   4       24.30       21.19      5.83 o
  -2  15   4       43.37       53.02     13.59 o
  -1  15   4      787.23      743.49     47.72 o
   0  15   4        8.57        9.49      4.61 o
   1  15   4        0.07       -1.12      2.04 o
   2  15   4       80.13       58.55     21.99 o
   3  15   4      224.89      270.24     33.63 o
   4  15   4       32.27       26.47     11.06 o
  -4  16   4        8.92       46.76     19.30 o
  -3  16   4        0.12       11.67      8.40 o
  -2  16   4       44.93       44.51     12.93 o
  -1  16   4      431.57      512.94     38.59 o
   0  16   4      491.04      670.93     40.06 o
   1  16   4       14.65       21.68      7.16 o
   2  16   4       19.54       11.15     11.78 o
   3  16   4       21.58       31.02     12.90 o
   4  16   4       27.18       40.74     16.51 o
  -4  17   4       54.46       74.53     24.00 o
  -3  17   4       20.24       19.87      9.63 o
  -2  17   4      207.79      233.97     30.30 o
  -1  17   4      188.44      216.20     25.96 o
   0  17   4       17.58       16.86      6.33 o
   1  17   4      355.67      313.81     23.62 o
   2  17   4      105.77       89.80     26.16 o
   3  17   4       63.65       66.38     20.00 o
   4  17   4       11.30       20.52     12.57 o
  -4  18   4        3.65       19.73     13.70 o
  -3  18   4       47.83       35.16     13.09 o
  -2  18   4       31.11       34.99     12.76 o
  -1  18   4      514.61      531.37     43.71 o
   0  18   4       82.50       87.47     14.67 o
   1  18   4      176.17      165.32     35.62 o
   2  18   4        0.04        2.69     10.19 o
   3  18   4       12.79       20.97     10.58 o
   4  18   4       18.34       28.72     15.20 o
  -3  19   4        0.59        2.96      4.73 o
  -2  19   4      159.44      174.80     26.47 o
  -1  19   4      132.78      152.40     22.79 o
   0  19   4        0.47        0.73      1.78 o
   1  19   4       25.05       36.37     10.66 o
   2  19   4       86.55      104.50     14.53 o
   3  19   4        0.14       -1.61      3.60 o
  -3  20   4        1.28       11.52      8.78 o
  -2  20   4        0.17       13.95      9.70 o
  -1  20   4        5.89       10.56      6.19 o
   0  20   4      436.66      438.73     35.19 o
   1  20   4       39.57       25.27     25.31 o
   2  20   4       49.01       52.36     11.30 o
   3  20   4       18.95       18.20     10.39 o
  -3  21   4        0.20       21.44     12.89 o
  -2  21   4      184.48      206.39     32.00 o
  -1  21   4        8.86        0.45      4.08 o
   0  21   4      254.89      255.76     27.59 o
   1  21   4       17.85       17.75      6.61 o
   2  21   4      154.61      164.98     18.00 o
   3  21   4        0.65        7.66      7.71 o
  -3  22   4        3.07       17.54     11.05 o
  -2  22   4        9.92       14.58      7.77 o
  -1  22   4        1.15        9.95      8.07 o
   0  22   4      406.86      356.68     36.11 o
   1  22   4        3.49        1.88      4.36 o
   2  22   4        8.59       18.43      6.55 o
  -2  23   4       84.67       83.49     19.86 o
  -1  23   4       26.60       26.11     10.82 o
   0  23   4        0.35        6.49      4.93 o
   1  23   4        0.87        6.98      9.26 o
   2  23   4       90.62      101.68     30.86 o
  -2  24   4       19.26       19.08     10.30 o
  -1  24   4       49.55       37.24     11.74 o
   0  24   4        3.45        1.87      3.53 o
   1  24   4        1.33        7.28      4.73 o
   2  24   4        7.21       11.34     15.86 o
  -2  25   4       18.91       25.46     11.94 o
  -1  25   4       30.55       30.78     12.17 o
   0  25   4       13.31       11.02     10.31 o
   1  25   4       35.50       25.81     11.33 o
  -1  26   4       38.19       55.18     15.80 o
   0  26   4       14.47       -3.18      7.10 o
  -5   0   5       26.85       27.56     13.93 o
  -3   0   5      102.31      102.61     10.52 o
  -1   0   5      982.99      966.41     41.34 o
   1   0   5     2171.53     2204.23     55.58 o
   3   0   5      175.49      184.27     25.79 o
   5   0   5      479.24      534.14     53.13 o
  -5   1   5      141.63      164.94     21.89 o
  -4   1   5       12.03        8.79      5.58 o
  -3   1   5      407.23      358.64     27.91 o
  -2   1   5      166.12      148.62      7.92 o
  -1   1   5     1440.58     1604.98     34.55 o
   0   1   5      124.82      119.63      8.06 o
   1   1   5       43.55       37.35      4.87 o
   2   1   5      223.37      204.77     46.60 o
   3   1   5      200.40      208.76     19.46 o
   4   1   5        2.04        9.70      5.60 o
   5   1   5       98.72       87.75     15.69 o
  -5   2   5      121.40      165.62     47.83 o
  -4   2   5        7.36        7.20      4.63 o
  -3   2   5       39.35       46.98      4.94 o
  -2   2   5      248.86      259.11     24.51 o
  -1   2   5     1322.96     1442.19     37.48 o
   0   2   5       49.59       61.76      7.71 o
   1   2   5       81.00      100.33      7.76 o
   2   2   5       95.86       90.57      8.10 o
   3   2   5       55.99       56.59     10.12 o
   4   2   5       70.16       71.55     12.91 o
   5   2   5       27.25       30.00      9.42 o
  -5   3   5        3.00       -3.36      6.00 o
  -4   3   5      152.29      204.46     36.63 o
  -3   3   5      227.81      241.46     12.99 o
  -2   3   5       14.42       18.98      4.51 o
  -1   3   5      541.57      637.96     22.60 o
   0   3   5      259.93      260.72     11.46 o
   1   3   5      274.79      245.70     22.76 o
   2   3   5        1.45        3.13      2.30 o
   3   3   5      152.43      133.81     15.36 o
   4   3   5       50.29       54.40     10.81 o
   5   3   5        5.10       12.07      6.80 o
  -5   4   5      150.76      237.49     42.02 o
  -4   4   5       79.58       90.85     13.92 o
  -3   4   5        7.89       11.28      4.38 o
  -2   4   5        1.62        2.38      1.76 o
  -1   4   5      856.95      852.70     70.81 o
   0   4   5      196.52      192.65      8.40 o
   1   4   5       60.00       92.42      7.38 o
   2   4   5      215.22      241.93     14.48 o
   3   4   5       55.34       48.11      8.65 o
   4   4   5      275.59      281.65     26.19 o
   5   4   5        9.83       20.43      8.88 o
  -5   5   5        1.04       15.74     13.94 o
  -4   5   5       33.34       23.79      8.01 o
  -3   5   5      286.96      290.00     21.34 o
  -2   5   5      445.05      404.38     15.51 o
  -1   5   5       27.37       18.30      4.07 o
   0   5   5       46.46       56.62      5.81 o
   1   5   5      571.99      675.41     22.48 o
   2   5   5      687.07      718.67     27.81 o
   3   5   5      280.89      274.83     22.78 o
   4   5   5      156.08      160.91     20.01 o
   5   5   5        8.96        5.74     10.07 o
  -5   6   5       33.02       -1.11      5.78 o
  -4   6   5      108.36      127.95     16.86 o
  -3   6   5       33.99       39.36     10.48 o
  -2   6   5        5.64        6.89      2.35 o
  -1   6   5       50.12       42.96      5.32 o
   0   6   5     2283.45     2307.58     51.11 o
   1   6   5      383.41      360.61     21.87 o
   2   6   5        2.65        7.88      4.15 o
   3   6   5      143.08      135.43     17.86 o
   4   6   5       18.24       15.59      8.38 o
   5   6   5       26.63       39.83     15.18 o
  -5   7   5       14.01        6.11      6.76 o
  -4   7   5       24.92       20.60     17.60 o
  -3   7   5      909.28     1177.46    153.34 o
  -2   7   5      401.82      405.23     17.31 o
  -1   7   5       69.88       79.51      7.15 o
   0   7   5     1176.73     1422.63     36.95 o
   1   7   5      625.70      470.10     34.82 o
   2   7   5      201.79      180.12     18.07 o
   3   7   5      332.62      278.20     33.26 o
   4   7   5        1.69        5.22      7.13 o
  -5   8   5        2.79       -2.72      8.72 o
  -4   8   5       56.84       98.87     22.30 o
  -3   8   5      172.03      225.53     17.07 o
  -2   8   5      182.73      140.11     11.18 o
  -1   8   5      291.07      252.89      8.80 o
   0   8   5     1515.73     1608.34     70.15 o
   1   8   5      207.28      135.18     24.51 o
   2   8   5        7.57        2.81      3.53 o
   3   8   5      298.73      291.36     32.53 o
   4   8   5      135.78      215.58     31.96 o
  -5   9   5        0.00       12.74     13.15 o
  -4   9   5      269.45      283.68     38.02 o
  -3   9   5      549.26      487.96     49.24 o
  -2   9   5      137.01      123.03     15.62 o
  -1   9   5       68.08       75.78      6.38 o
   0   9   5      210.26      191.06     23.64 o
   1   9   5        4.90       10.82      6.97 o
   2   9   5      216.90      205.25     20.20 o
   3   9   5      113.68       97.94     19.74 o
   4   9   5       14.96       18.42      8.86 o
  -4  10   5      131.60      204.31     32.00 o
  -3  10   5      233.60      223.67     22.94 o
  -2  10   5       48.99       52.64      3.69 o
  -1  10   5       13.39        8.74      1.97 o
   0  10   5      530.14      514.92     21.38 o
   1  10   5       44.53       41.54      7.35 o
   2  10   5        0.00       11.63      7.51 o
   3  10   5       59.80       68.24     16.76 o
   4  10   5      118.15      118.02     24.59 o
  -4  11   5       29.75       36.56     15.04 o
  -3  11   5       12.43       15.43      9.38 o
  -2  11   5      677.33      545.31     88.48 o
  -1  11   5       30.26       36.81     10.11 o
   0  11   5        0.70        1.67      1.49 o
   1  11   5      675.18      710.56     42.77 o
   2  11   5      529.91      556.88     37.31 o
   3  11   5        0.69       17.70      9.64 o
   4  11   5        3.10       12.38      5.88 o
  -4  12   5      232.59      322.87     44.59 o
  -3  12   5       10.05       -1.77      3.55 o
  -2  12   5      738.57      699.18     66.80 o
  -1  12   5      204.48      222.70     23.76 o
   0  12   5      829.47      878.77     68.16 o
   1  12   5        1.12       -0.30      3.36 o
   2  12   5      479.49      490.73     37.35 o
   3  12   5        5.73        8.39      7.25 o
   4  12   5        5.21        4.32      6.67 o
  -4  13   5        0.39       13.29      9.57 o
  -3  13   5       14.00       20.67      7.69 o
  -2  13   5      230.02      242.70     45.34 o
  -1  13   5       89.49      116.21     17.77 o
   0  13   5       34.18       30.72      3.85 o
   1  13   5        4.64       12.38      5.54 o
   2  13   5     1306.30     1425.27     65.00 o
   3  13   5       23.59       21.60      8.06 o
   4  13   5        4.90        0.93      3.83 o
  -4  14   5       68.30       84.85     23.10 o
  -3  14   5       17.81       10.70      7.34 o
  -2  14   5      126.50      140.67     25.29 o
  -1  14   5       31.25       33.43      9.92 o
   0  14   5      304.43      296.96     12.11 o
   1  14   5        2.85        5.10      4.19 o
   2  14   5       86.55       94.48     28.91 o
   3  14   5        0.16        1.25      3.77 o
   4  14   5        9.92       17.41     10.64 o
  -4  15   5        5.33       54.43     24.38 o
  -3  15   5       75.69       88.01     20.23 o
  -2  15   5       32.56       42.27     12.64 o
  -1  15   5       57.82       47.65     13.22 o
   0  15   5        8.03       10.84      5.06 o
   1  15   5      115.67      120.36     16.51 o
   2  15   5      175.87      210.08     41.09 o
   3  15   5       43.44       37.27     14.10 o
   4  15   5        0.35        8.96      8.14 o
  -4  16   5        5.01        3.34      3.73 o
  -3  16   5        7.84       15.20     10.07 o
  -2  16   5       12.06       22.97      9.02 o
  -1  16   5      345.25      248.53     35.00 o
   0  16   5       16.16       21.28      7.77 o
   1  16   5      177.94      190.59     21.19 o
   2  16   5      142.30      131.57     32.39 o
   3  16   5       39.59       43.24     12.81 o
   4  16   5        1.09        7.87      6.28 o
  -4  17   5       16.21       43.18     16.35 o
  -3  17   5      150.64      161.14     28.44 o
  -2  17   5       67.52       75.02     17.81 o
  -1  17   5       92.38       82.62     16.31 o
   0  17   5       60.08       85.98     14.73 o
   1  17   5      467.40      419.84     31.91 o
   2  17   5       85.31       53.75     21.65 o
   3  17   5       41.35       51.07     26.11 o
  -3  18   5       33.53       31.37     13.50 o
  -2  18   5       59.92       65.33     15.76 o
  -1  18   5        4.70        5.89      3.72 o
   0  18   5       29.02       29.81      9.63 o
   1  18   5      602.86      555.50     38.22 o
   2  18   5        1.59        7.72      8.77 o
   3  18   5       31.82       22.32     13.19 o
  -3  19   5       17.65       13.40      9.53 o
  -2  19   5       28.37       32.25     13.33 o
  -1  19   5        9.55       11.03      7.40 o
   0  19   5       22.69       22.13      8.17 o
   1  19   5        4.90       14.16      5.32 o
   2  19   5       36.50       35.81     15.29 o
   3  19   5      135.50      169.93     24.04 o
  -3  20   5        0.02       10.74      8.41 o
  -2  20   5        0.01        0.90      2.93 o
  -1  20   5       56.13       70.58     16.82 o
   0  20   5        2.16       -2.71      3.60 o
   1  20   5       94.55       97.81     21.60 o
   2  20   5        0.44        2.51      4.70 o
   3  20   5       35.45       38.94     12.91 o
  -3  21   5       57.50       39.13     15.40 o
  -2  21   5       13.67       21.75     10.85 o
  -1  21   5       15.15       14.15      8.69 o
   0  21   5       41.88       31.55     11.11 o
   1  21   5       11.21        4.12      4.24 o
   2  21   5        0.69        6.82      4.01 o
  -3  22   5        0.69       -2.04      5.35 o
  -2  22   5        3.37        1.35      6.35 o
  -1  22   5      146.14      137.01     24.47 o
   0  22   5       60.15       40.92     13.53 o
   1  22   5       19.02        3.94      6.88 o
   2  22   5        0.26       34.90     13.04 o
  -2  23   5       27.25       35.16     14.31 o
  -1  23   5       24.20       34.43     13.25 o
   0  23   5      258.98      248.79     30.20 o
   1  23   5        1.48       -0.63      9.54 o
   2  23   5       26.08       26.42      8.04 o
  -2  24   5        1.35       13.45      9.01 o
  -1  24   5       10.50       12.41      7.38 o
   0  24   5        0.52        5.75      4.75 o
   1  24   5       79.56       84.96     15.21 o
   2  24   5        1.60       -2.32      4.09 o
  -1  25   5        0.19       12.60      8.54 o
   0  25   5        0.02        5.90      8.73 o
   1  25   5       94.45      135.45     44.91 o
  -4   0   6       54.06       61.77     16.19 o
  -2   0   6      308.84      282.37     15.25 o
   0   0   6       28.58      151.87     14.55 o
   2   0   6       14.62       16.36      7.23 o
   4   0   6       21.61       15.51      8.63 o
  -5   1   6       25.53       19.35      8.75 o
  -4   1   6       40.46       39.92      9.95 o
  -3   1   6       27.67       29.28      6.82 o
  -2   1   6      261.67      239.03     18.70 o
  -1   1   6      121.24      115.15      6.15 o
   0   1   6       92.29      103.09      9.19 o
   1   1   6       22.85       27.25      5.21 o
   2   1   6      622.20      611.99     52.61 o
   3   1   6        1.30       10.34      8.81 o
   4   1   6       11.20        3.64      5.24 o
  -5   2   6       41.67        6.17     19.98 o
  -4   2   6      103.64      120.99     16.39 o
  -3   2   6       59.68       64.11     16.97 o
  -2   2   6      275.62      308.39     19.32 o
  -1   2   6     1469.45     1571.95     41.50 o
   0   2   6      487.38      414.43     17.71 o
   1   2   6       21.27       20.30      4.60 o
   2   2   6        5.56        6.21      3.77 o
   3   2   6       52.81       47.47      9.55 o
   4   2   6        1.39        2.73      7.02 o
  -5   3   6        1.92        7.93      6.77 o
  -4   3   6      182.26      175.16     36.08 o
  -3   3   6      129.52      137.21     14.28 o
  -2   3   6     1288.13     1323.20     42.59 o
  -1   3   6       42.60       59.21      7.02 o
   0   3   6       17.35       67.08      8.60 o
   1   3   6      218.93      197.55     14.58 o
   2   3   6       13.79       16.89      5.11 o
   3   3   6        5.85       11.25      4.56 o
   4   3   6       85.16       78.08     13.80 o
  -5   4   6        9.91        1.49      5.50 o
  -4   4   6        2.61        5.22      4.10 o
  -3   4   6        0.70       -0.19      4.36 o
  -2   4   6      187.70      213.23     15.55 o
  -1   4   6      324.50      348.77     16.94 o
   0   4   6     1687.61     1752.34     33.95 o
   1   4   6      188.36      181.48     13.71 o
   2   4   6       66.28       54.62      8.77 o
   3   4   6       86.55       86.41     12.98 o
   4   4   6      125.32      145.27     20.97 o
  -5   5   6        0.07        2.94     14.53 o
  -4   5   6      203.45      201.02     21.44 o
  -3   5   6      166.90      151.40     15.73 o
  -2   5   6      322.30      299.46     18.59 o
  -1   5   6        1.28        4.10      2.39 o
   0   5   6      490.55      501.59     19.19 o
   1   5   6        9.15        6.20      3.00 o
   2   5   6        0.05        3.64      3.37 o
   3   5   6       33.01       28.01      8.06 o
   4   5   6        0.06        5.52      5.11 o
  -5   6   6       20.97       33.02     16.38 o
  -4   6   6       12.00        6.54      8.46 o
  -3   6   6       55.19       57.50      9.63 o
  -2   6   6       37.38       44.80      5.03 o
  -1   6   6        9.60       11.69      2.84 o
   0   6   6      171.97      174.13     10.98 o
   1   6   6       51.95       46.30      7.49 o
   2   6   6       60.21       59.92      9.37 o
   3   6   6       47.66       52.50     12.28 o
   4   6   6       27.47       32.39      8.91 o
  -5   7   6        0.04        8.27      8.81 o
  -4   7   6       14.69       18.62      7.20 o
  -3   7   6      215.48      253.51     20.35 o
  -2   7   6       25.53       19.96      5.14 o
  -1   7   6        9.35        7.16      2.55 o
   0   7   6      321.31      344.45     16.49 o
   1   7   6      406.61      406.87     25.23 o
   2   7   6       14.36       21.64      8.33 o
   3   7   6      100.55       97.09     20.16 o
   4   7   6       93.21       70.55     19.45 o
  -4   8   6        6.83        8.41      7.91 o
  -3   8   6       16.57        7.04      8.39 o
  -2   8   6       10.18        9.30      2.79 o
  -1   8   6      349.17      421.98     28.00 o
   0   8   6        9.44       12.14      3.14 o
   1   8   6       44.85       23.43     10.64 o
   2   8   6        8.53        4.84      2.06 o
   3   8   6      140.47      110.79     21.84 o
   4   8   6        0.19        0.73      5.79 o
  -4   9   6        6.32       12.55      8.07 o
  -3   9   6       11.84       13.37      4.63 o
  -2   9   6       36.11       48.54      7.27 o
  -1   9   6      223.32      255.07     10.21 o
   0   9   6      116.26      140.64     10.80 o
   1   9   6      417.75      316.71     36.54 o
   2   9   6       31.57       31.21     11.13 o
   3   9   6      556.31      537.97     47.30 o
   4   9   6       36.02       63.18     18.68 o
  -4  10   6        5.97        8.37      8.59 o
  -3  10   6        8.18       13.64      9.56 o
  -2  10   6        0.03       -0.97      2.30 o
  -1  10   6       97.73       94.07      5.86 o
   0  10   6        6.61        7.70      3.47 o
   2  10   6        2.25       -0.81      4.74 o
   3  10   6        2.99        4.82      5.93 o
   4  10   6        7.03       14.26      8.42 o
  -4  11   6        0.87       11.91      8.92 o
  -3  11   6       28.86       38.61     14.02 o
  -2  11   6       23.81       16.49      8.46 o
  -1  11   6       84.03       71.16      4.85 o
   0  11   6        8.22        9.16      2.83 o
   2  11   6       69.69       78.16     14.59 o
   3  11   6       68.55       96.37     15.04 o
   4  11   6       29.14       36.35     14.02 o
  -4  12   6        8.04       23.08     12.90 o
  -3  12   6        7.13       25.09     13.95 o
  -2  12   6        4.48        0.57      3.28 o
  -1  12   6       77.29       78.88      8.11 o
   0  12   6       13.18        9.51      4.72 o
   2  12   6        1.15        1.42      3.99 o
   3  12   6        6.13        5.27      3.91 o
   4  12   6       28.42       37.71     14.91 o
  -4  13   6        0.60       16.19      9.26 o
  -3  13   6      116.47      127.69     27.28 o
  -2  13   6       98.20       99.04     19.35 o
  -1  13   6        9.91        7.58      5.54 o
   0  13   6       67.98       72.67     12.11 o
   1  13   6      131.70      121.88     17.30 o
   2  13   6      295.83      288.86     29.07 o
   3  13   6       81.82       98.22     15.81 o
   4  13   6       62.22       58.39     18.44 o
  -4  14   6       36.74       33.71     15.21 o
  -3  14   6        0.64       -0.98      4.25 o
  -2  14   6      209.61      190.49     27.64 o
  -1  14   6       38.80       38.82     11.13 o
   0  14   6      186.09      197.85     21.32 o
   1  14   6       29.32       34.18      9.04 o
   2  14   6       35.86       47.56     11.62 o
   3  14   6       16.62       23.31      7.99 o
  -4  15   6        0.45       -2.86      4.04 o
  -3  15   6       40.21       59.74     17.33 o
  -2  15   6       40.97       33.83     14.28 o
  -1  15   6       23.99       18.96      7.00 o
   0  15   6       12.67       14.37      6.13 o
   1  15   6       49.44       43.26     10.64 o
   2  15   6      141.66      157.82     22.75 o
   3  15   6       75.86       91.12     16.58 o
  -3  16   6       29.51       31.68     12.28 o
  -2  16   6       22.60       20.01      9.21 o
  -1  16   6      207.71      205.30     27.11 o
   0  16   6      226.42      218.90     23.85 o
   1  16   6       21.67       22.82      8.18 o
   2  16   6       19.04       24.30     16.90 o
   3  16   6       48.13       58.22     13.68 o
  -3  17   6       14.34       14.87      9.55 o
  -2  17   6       80.99       91.73     20.90 o
  -1  17   6       69.12       44.57     15.60 o
   0  17   6        5.43        2.22      3.59 o
   1  17   6      171.55      161.08     20.29 o
   2  17   6       30.92       40.15     22.40 o
   3  17   6        8.06       17.37      7.91 o
  -3  18   6       14.49       30.47     14.67 o
  -2  18   6       32.92       47.09     14.14 o
  -1  18   6       82.82       96.69     18.97 o
   0  18   6      105.35      116.50     17.93 o
   1  18   6        2.12       17.51      7.60 o
   2  18   6        3.04       10.16     13.85 o
   3  18   6        3.59        1.02      3.82 o
  -3  19   6        0.00        4.39      7.17 o
  -2  19   6      134.46      148.78     26.03 o
  -1  19   6      127.09      114.05     20.86 o
   0  19   6        9.78       11.23      6.78 o
   1  19   6        0.22        0.22      2.61 o
   2  19   6       64.69       68.27     13.21 o
   3  19   6        0.39       10.69     10.75 o
  -3  20   6        0.09        9.12      8.65 o
  -2  20   6       17.65       22.86     11.19 o
  -1  20   6       23.55       25.80     10.53 o
   0  20   6      117.58      156.10     22.09 o
   1  20   6        1.72       -2.15      2.81 o
   2  20   6        0.55        8.03     11.49 o
   3  20   6        5.96        3.64      5.24 o
  -2  21   6       95.54       88.61     20.97 o
  -1  21   6        1.07        4.68      7.44 o
   0  21   6      261.79      214.67     28.95 o
   1  21   6       10.56        6.52      4.77 o
   2  21   6      161.13      160.88     20.14 o
  -2  22   6       21.08       20.47     11.27 o
  -1  22   6        2.72        5.15      8.02 o
   0  22   6       28.86       24.06     10.59 o
   1  22   6       21.30       17.11     10.06 o
   2  22   6        0.55        2.76      6.56 o
  -2  23   6       30.04       37.73     15.85 o
  -1  23   6        0.12        8.46      9.14 o
   0  23   6        3.96       13.69      8.22 o
   1  23   6        2.05       -2.66      6.97 o
  -1  24   6       53.77       43.00     15.53 o
   0  24   6        4.30       24.79      9.75 o
   1  24   6       30.69       35.35      9.68 o
   0  25   6        6.42       -0.06      3.71 o
  -5   0   7       27.99       18.59     13.05 o
  -3   0   7       15.97       18.64      9.26 o
  -1   0   7     1593.11     1410.11     34.87 o
   1   0   7     1752.22     1743.26     71.51 o
   3   0   7      132.74      129.72     24.77 o
  -5   1   7        9.67       -6.23      4.44 o
  -4   1   7       49.52       67.42     13.52 o
  -3   1   7      464.43      458.48     28.09 o
  -2   1   7        0.00        1.75      1.50 o
  -1   1   7      264.96      248.18     10.19 o
   0   1   7      214.03      213.18     12.87 o
   1   1   7      203.56      207.23     15.67 o
   2   1   7       67.38       58.93      9.83 o
   3   1   7      148.14      157.57     18.17 o
   4   1   7        4.69        7.93      4.47 o
  -5   2   7        1.26       -0.64      3.81 o
  -4   2   7        0.09        2.72      4.90 o
  -3   2   7       47.07       56.28      9.65 o
  -2   2   7        5.48        7.77      3.10 o
  -1   2   7      292.05      320.01     10.77 o
   0   2   7      197.92      209.90     10.54 o
   1   2   7     1191.15     1521.38    304.25 o
   2   2   7      151.61      156.87     15.68 o
   3   2   7       20.02       19.73      7.41 o
   4   2   7       43.11       73.17     14.19 o
  -5   3   7        0.25        1.22      7.91 o
  -4   3   7       40.69       44.42     21.96 o
  -3   3   7       31.17       32.02      7.58 o
  -2   3   7       17.31       13.67      4.95 o
  -1   3   7        2.55        7.54      2.79 o
   0   3   7        9.86        9.97      2.28 o
   1   3   7       18.31       18.28      4.77 o
   2   3   7      593.79      561.17     30.78 o
   3   3   7      441.41      454.91     30.84 o
   4   3   7        0.92       -1.53      4.03 o
  -5   4   7        9.17        6.52      9.98 o
  -4   4   7       16.13       31.34      9.49 o
  -3   4   7       37.14       42.84     10.46 o
  -2   4   7      120.27      130.74     13.18 o
  -1   4   7       23.62       20.08      4.40 o
   0   4   7        8.37       10.44      2.42 o
   1   4   7      404.82      348.17     20.43 o
   2   4   7       96.84       90.40     11.65 o
   3   4   7        1.83        0.21      1.97 o
   4   4   7       75.53       75.71     14.41 o
  -5   5   7        5.17       32.51     14.76 o
  -4   5   7       18.32       10.54      5.82 o
  -3   5   7        5.25       -2.30      3.09 o
  -2   5   7      510.88      535.72     26.38 o
  -1   5   7        2.79        2.49      2.16 o
   0   5   7        8.19       10.86      3.07 o
   1   5   7      635.36      616.21     30.97 o
   2   5   7      540.04      537.67     29.10 o
   3   5   7      258.44      376.07     37.80 o
   4   5   7        0.01        2.54      6.30 o
  -4   6   7       97.07       44.07     36.44 o
  -3   6   7       24.41       27.25      7.30 o
  -2   6   7       52.86       57.55      8.34 o
  -1   6   7      403.42      426.30     27.19 o
   0   6   7      161.31      135.83     10.13 o
   1   6   7        2.07        2.50      2.80 o
   2   6   7      155.96      171.30     16.85 o
   3   6   7       17.16       18.09      6.76 o
   4   6   7       22.43       30.07     12.69 o
  -4   7   7       12.70       14.64     10.27 o
  -3   7   7       53.01       53.28     10.93 o
  -2   7   7      398.71      406.96     22.48 o
  -1   7   7      429.92      430.36     20.99 o
   0   7   7       16.51       11.44      3.15 o
   1   7   7      191.44      181.35     23.90 o
   2   7   7      207.99      230.08     20.08 o
   3   7   7       31.56       25.51      7.86 o
   4   7   7        0.76       -9.07      9.82 o
  -4   8   7       30.49       41.65     16.00 o
  -3   8   7      155.83      163.51     16.39 o
  -2   8   7       67.48       66.35      8.83 o
  -1   8   7      305.65      286.77     15.87 o
   0   8   7      271.47      224.05     13.54 o
   1   8   7       11.35       13.02      6.78 o
   2   8   7       25.56       36.36     11.77 o
   3   8   7       74.50       52.84     16.07 o
   4   8   7      103.50      101.15     24.11 o
  -4   9   7       36.26       40.04     14.47 o
  -3   9   7       20.36        4.54      5.70 o
  -2   9   7      222.04      205.98     15.12 o
  -1   9   7      573.32      605.81     23.63 o
   0   9   7        0.69        1.43      1.01 o
   1   9   7        5.62        9.62      6.12 o
   2   9   7      136.87      147.86     22.63 o
   3   9   7       51.61       88.77     19.28 o
   4   9   7       45.91       46.05     18.09 o
  -4  10   7       76.66      101.07     24.36 o
  -3  10   7      144.64      142.97     24.71 o
  -2  10   7       15.79       18.57      6.84 o
  -1  10   7        0.40        0.68      1.80 o
   0  10   7      372.18      345.09     20.00 o
   2  10   7        5.22        5.12      5.36 o
   3  10   7       90.95       92.74     20.55 o
   4  10   7       80.23       73.28     20.66 o
  -4  11   7       87.44       97.39     23.86 o
  -3  11   7       21.43       18.28     10.10 o
  -2  11   7       89.82      117.10     21.08 o
  -1  11   7       25.88       28.99      6.01 o
   0  11   7      128.12      130.73     11.44 o
   2  11   7      106.17      118.81     21.64 o
   3  11   7        2.77       -0.08      3.07 o
   4  11   7       53.83       52.81     17.59 o
  -4  12   7       41.22       56.01     20.16 o
  -3  12   7        2.36       16.41     11.22 o
  -2  12   7        4.26        0.17      6.31 o
  -1  12   7      186.47      189.16     23.80 o
   0  12   7      513.82      491.66     33.81 o
   2  12   7       87.76       66.43     17.94 o
   3  12   7       49.20       51.18     15.97 o
  -4  13   7       56.51       61.84     20.51 o
  -3  13   7      122.88      122.92     23.79 o
  -2  13   7        6.78       11.06      8.04 o
  -1  13   7      128.88      118.82     19.20 o
   0  13   7       98.45       90.01     14.93 o
   1  13   7        0.09        2.70      3.30 o
   2  13   7      125.49      129.59     26.17 o
   3  13   7        5.51       10.12      8.54 o
  -3  14   7        3.28        7.50      9.10 o
  -2  14   7       23.41       34.86     12.90 o
  -1  14   7       63.35       58.54     13.94 o
   0  14   7      351.02      343.42     29.52 o
   1  14   7        2.77        2.71      3.86 o
   2  14   7        2.51        6.75      8.47 o
   3  14   7        0.01        6.22      6.98 o
  -3  15   7       35.22       29.76     12.86 o
  -2  15   7       14.99       25.17     10.72 o
  -1  15   7      175.76      177.29     24.37 o
   0  15   7       75.57       70.74     14.04 o
   1  15   7      104.76       94.29     16.03 o
   2  15   7       20.97       25.15      9.23 o
   3  15   7       10.95       12.76      6.52 o
  -3  16   7        1.15       18.42     12.18 o
  -2  16   7        7.32       10.55      9.66 o
  -1  16   7       38.12       40.91     12.09 o
   0  16   7       48.46       58.71     12.81 o
   1  16   7        0.44       -0.20      2.04 o
   2  16   7       13.89       12.28      7.17 o
   3  16   7        8.30       12.28      9.09 o
  -3  17   7        6.11        8.52      6.44 o
  -2  17   7       13.36       17.45      9.67 o
  -1  17   7        6.58        5.67      2.83 o
   0  17   7      110.62      114.88     18.90 o
   1  17   7      464.80      420.26     35.46 o
   2  17   7       51.64       67.78     16.56 o
   3  17   7       63.09       47.57     16.10 o
  -3  18   7        9.47       -6.80      5.48 o
  -2  18   7        0.20        6.40      6.03 o
  -1  18   7       10.20       11.83      6.40 o
   0  18   7        7.03        2.30      3.33 o
   1  18   7       17.07       21.27      9.37 o
   2  18   7        4.37        4.22      3.83 o
  -2  19   7        6.83        0.71      6.96 o
  -1  19   7       78.19      102.06     20.86 o
   0  19   7        7.20       15.03      8.68 o
   1  19   7      122.41      110.54     17.91 o
   2  19   7       26.20       29.24      8.49 o
  -2  20   7        0.81        9.91      9.90 o
  -1  20   7       13.59       18.41      9.81 o
   0  20   7       46.79       51.65     13.33 o
   1  20   7       83.58       95.64     16.51 o
   2  20   7        0.80        2.07      5.88 o
  -2  21   7        0.98       16.18     11.27 o
  -1  21   7       33.26       48.80     14.32 o
   0  21   7       13.83       15.07      7.95 o
   1  21   7        5.04        7.66      5.41 o
   2  21   7        5.15        1.31      4.53 o
  -2  22   7        0.69        5.77      9.01 o
  -1  22   7       19.25       14.88      9.10 o
   0  22   7       42.27       40.32     12.10 o
   1  22   7      106.56      121.32     18.70 o
  -1  23   7       25.89       35.07     14.17 o
   0  23   7        6.98        0.26      3.29 o
   1  23   7        3.68       11.68      6.19 o
  -4   0   8      192.99      152.62     28.36 o
  -2   0   8       17.07       14.81      6.95 o
   0   0   8      704.52      674.82     26.63 o
   2   0   8        1.37       15.80      9.24 o
   4   0   8        1.57       14.03     10.91 o
  -4   1   8        4.87       14.51      7.31 o
  -3   1   8      101.04      105.73     13.70 o
  -2   1   8       56.33       61.30      9.19 o
  -1   1   8       38.54       38.74      3.57 o
   0   1   8      259.96      257.37     10.95 o
   1   1   8        7.51       10.43      3.34 o
   2   1   8     1184.95     1231.37     81.61 o
   3   1   8       18.98       21.64      6.36 o
   4   1   8       95.99      109.02     18.15 o
  -4   2   8       96.64      110.10     16.33 o
  -3   2   8        1.42        3.20      3.93 o
  -2   2   8      128.01      132.08     13.51 o
  -1   2   8        0.06        0.88      0.92 o
   0   2   8     1068.72     1023.45     27.42 o
   1   2   8       78.83       94.54     15.69 o
   2   2   8        0.05        0.94      9.37 o
   3   2   8        0.62        8.27      5.28 o
   4   2   8       11.71       21.30      7.78 o
  -4   3   8        9.51       15.76      6.87 o
  -3   3   8      479.34      513.17     30.25 o
  -2   3   8      292.53      307.40     20.87 o
  -1   3   8        5.41        4.85      2.83 o
   0   3   8      164.37      184.08     10.78 o
   1   3   8      183.53      172.78     14.71 o
   2   3   8      212.63      217.32     19.21 o
   3   3   8       79.76       78.30     13.17 o
   4   3   8       22.69       26.19      8.43 o
  -4   4   8        5.38       17.58      6.76 o
  -3   4   8        0.06       -1.14      2.87 o
  -2   4   8      319.78      358.39     22.25 o
  -1   4   8      202.23      193.55     14.14 o
   0   4   8     1176.48     1130.94     36.38 o
   1   4   8       44.03       43.53      7.31 o
   2   4   8       14.66        8.13      4.31 o
   3   4   8       35.43       39.66      9.59 o
   4   4   8       70.42       80.95     14.85 o
  -4   5   8       31.99       32.47     13.50 o
  -3   5   8       76.05       86.80     11.97 o
  -2   5   8      561.05      625.60     56.23 o
  -1   5   8      140.26      125.74     11.23 o
   0   5   8       40.23       50.21      8.11 o
   1   5   8      116.04      101.75     11.37 o
   2   5   8       24.37       18.33      7.35 o
   3   5   8       16.83       27.19      8.15 o
   4   5   8        1.78        3.94     12.84 o
  -4   6   8        0.60        9.28      8.16 o
  -3   6   8       21.79       31.94      7.95 o
  -2   6   8        4.66        3.24      2.51 o
  -1   6   8       45.91       40.79      8.98 o
   0   6   8      416.17      407.75     31.05 o
   1   6   8      306.92      310.98     20.16 o
   2   6   8      270.43      252.67     20.92 o
   3   6   8       63.17       65.04     11.93 o
   4   6   8       79.69       85.66     15.58 o
  -4   7   8        0.00        2.89      6.19 o
  -3   7   8       23.73       21.07      6.62 o
  -2   7   8       79.30       94.92     12.82 o
  -1   7   8       60.96       73.92     11.27 o
   0   7   8       22.23       19.96      5.08 o
   1   7   8      432.64      470.29     39.00 o
   2   7   8      275.58      299.32     23.55 o
   3   7   8      169.30      182.08     20.63 o
   4   7   8       10.44       15.92      9.23 o
  -4   8   8        5.03       10.98      7.42 o
  -3   8   8       13.57       21.46     11.08 o
  -2   8   8      292.45      301.01     19.64 o
  -1   8   8      148.84      136.53     14.67 o
   0   8   8       56.62       50.96      6.72 o
   1   8   8      141.63      168.69     24.16 o
   2   8   8      399.60      365.49     38.72 o
   3   8   8       37.11       36.86     14.93 o
  -4   9   8       35.54       42.16     14.77 o
  -3   9   8      173.68      184.23     28.81 o
  -2   9   8       40.44       49.69     13.22 o
  -1   9   8       93.53      110.76     10.24 o
   0   9   8      202.19      139.48     20.24 o
   1   9   8      349.40      377.60     38.41 o
   2   9   8      257.04      236.90     31.69 o
   3   9   8      178.65      165.81     28.40 o
  -4  10   8        3.81       17.39     10.55 o
  -3  10   8       86.80       90.26     20.45 o
  -2  10   8       64.76       78.24     17.26 o
  -1  10   8      293.11      323.58     23.57 o
   0  10   8        1.98        1.26      2.12 o
   1  10   8      135.73      121.62     22.79 o
   2  10   8        0.01        1.12      5.12 o
   3  10   8        7.40       29.39     12.63 o
  -4  11   8       11.23       19.28     12.35 o
  -3  11   8       44.28       61.43     17.56 o
  -2  11   8        0.06        5.77      4.53 o
  -1  11   8      599.51      721.18     49.18 o
   0  11   8       29.23       33.86      5.18 o
   1  11   8        0.51        0.70      1.79 o
   2  11   8       10.38        3.29      2.56 o
   3  11   8      294.43      272.15     36.52 o
  -3  12   8       21.33       23.80     11.99 o
  -2  12   8       64.34       78.51     17.92 o
  -1  12   8      234.46      233.40     28.09 o
   0  12   8        0.13        5.30      4.24 o
   1  12   8      166.49      179.92     23.11 o
   2  12   8        2.37        3.36      5.61 o
   3  12   8       95.34      121.00     26.10 o
  -3  13   8       20.02       44.02     15.68 o
  -2  13   8        0.02        0.92      7.16 o
  -1  13   8      287.57      301.89     32.28 o
   0  13   8      137.67      144.02     19.15 o
   1  13   8        0.47       -1.11      3.18 o
   2  13   8       45.26       55.31     16.43 o
   3  13   8      252.67      235.47     35.72 o
  -3  14   8       30.88       54.01     16.47 o
  -2  14   8        4.46       -3.66      4.01 o
  -1  14   8      140.13      172.18     24.75 o
   0  14   8       35.54       41.27     10.82 o
   1  14   8       35.09       33.98      9.68 o
   2  14   8        1.99        2.18      4.51 o
   3  14   8       55.47       63.29     19.09 o
  -3  15   8      168.71      165.86     29.59 o
  -2  15   8       53.22       46.04     14.64 o
  -1  15   8        0.02       -1.68      2.75 o
   0  15   8        6.09       10.05      6.47 o
   1  15   8      100.81      115.13     19.23 o
   2  15   8       31.67       31.77     10.76 o
   3  15   8       15.46       32.17     14.73 o
  -3  16   8       19.60       19.31     11.42 o
  -2  16   8        0.00        1.50      3.85 o
  -1  16   8       23.10       40.69     12.89 o
   0  16   8       84.82      114.43     18.75 o
   1  16   8       17.53       32.44     10.17 o
   2  16   8       30.97       47.18     13.80 o
  -2  17   8      207.28      194.66     31.09 o
  -1  17   8       11.24       14.03      9.18 o
   0  17   8        1.13       -5.15      5.42 o
   1  17   8       78.34       70.82     15.38 o
   2  17   8       18.34       30.94      9.52 o
  -2  18   8        8.15       26.86     13.21 o
  -1  18   8        0.00        1.44      5.71 o
   0  18   8       74.76       82.79     17.15 o
   1  18   8       35.91       33.95      9.63 o
   2  18   8       28.12       26.83      7.35 o
  -2  19   8      185.15      208.34     33.25 o
  -1  19   8       10.26       24.10     11.74 o
   0  19   8        0.46       -1.27      4.27 o
   1  19   8        0.61        2.64      4.09 o
   2  19   8       27.63       28.85      9.94 o
  -2  20   8       50.94       65.55     19.87 o
  -1  20   8        0.23       24.50     11.94 o
   0  20   8       40.09       56.35     14.34 o
   1  20   8        0.97        6.56      6.56 o
  -1  21   8       25.72       31.51     12.95 o
   0  21   8        7.54       10.56      7.49 o
   1  21   8        2.81        7.74      6.65 o
  -1  22   8       34.43       34.58     12.52 o
   0  22   8       20.93       30.95     13.00 o
  -3   0   9       81.63       86.41     18.55 o
  -1   0   9      554.41      493.57     34.53 o
   1   0   9      280.56      264.47     28.03 o
   3   0   9      115.76       97.53     24.18 o
  -4   1   9       36.42       33.49      9.09 o
  -3   1   9      339.01      336.23     25.46 o
  -2   1   9       51.26       54.36      9.00 o
  -1   1   9      179.78      175.47     10.44 o
   0   1   9      241.28      215.58     10.70 o
   1   1   9      213.02      206.93     16.89 o
   2   1   9       91.63       87.43     12.82 o
   3   1   9       20.32       16.66      5.79 o
   4   1   9       18.34       18.02      7.22 o
  -4   2   9       34.84       20.01      7.51 o
  -3   2   9        0.12        9.89      5.25 o
  -2   2   9        2.03        0.12      2.97 o
  -1   2   9       56.35       68.13      6.60 o
   0   2   9      395.81      379.48     14.30 o
   1   2   9      655.89      679.75     32.25 o
   2   2   9       14.87       24.18      6.90 o
   3   2   9       63.13       75.31     12.68 o
   4   2   9       30.31       37.16     10.72 o
  -4   3   9        0.00       10.12      5.65 o
  -3   3   9       86.79       82.73     12.63 o
  -2   3   9       68.16       58.37      9.33 o
  -1   3   9       21.08       22.55      4.20 o
   0   3   9       26.86       31.26      4.12 o
   1   3   9     1177.66     1051.72     40.54 o
   2   3   9      232.35      238.57     21.20 o
   3   3   9      262.18      257.74     24.24 o
   4   3   9       17.23       12.59      9.25 o
  -4   4   9       64.99       64.74     18.75 o
  -3   4   9       41.21       43.86      9.44 o
  -2   4   9       83.79       72.65     10.51 o
  -1   4   9       45.37       42.99      6.98 o
   0   4   9      173.53      160.54      9.05 o
   1   4   9      152.71      138.89     13.89 o
   2   4   9       40.34       40.17      8.86 o
   3   4   9       19.96       28.10      8.53 o
   4   4   9        2.59       15.56     10.32 o
  -4   5   9       91.98       91.99     23.12 o
  -3   5   9       22.06       22.70      6.65 o
  -2   5   9       72.85       81.21     10.94 o
  -1   5   9      190.28      226.77     16.21 o
   0   5   9        7.95       12.30      3.01 o
   1   5   9      795.06      824.73     81.42 o
   2   5   9      181.73      169.74     18.75 o
   3   5   9      169.45      166.11     26.08 o
   4   5   9        1.05       12.69     10.84 o
  -4   6   9       57.01       63.87     20.21 o
  -3   6   9        4.62        4.73      7.64 o
  -2   6   9        0.21        7.92      4.44 o
  -1   6   9      809.29      809.10     32.44 o
   0   6   9      203.38      204.82     14.09 o
   1   6   9       57.90       69.79     10.31 o
   2   6   9        1.06        0.22      1.95 o
   3   6   9       31.54       42.23     11.08 o
  -4   7   9       80.35       76.29     21.41 o
  -3   7   9        0.11       -1.01      2.86 o
  -2   7   9      245.95      270.49     19.93 o
  -1   7   9        0.01        1.34      2.02 o
   0   7   9      102.96      102.63      9.32 o
   1   7   9        6.55       13.13      6.69 o
   2   7   9      160.43      155.65     25.28 o
   3   7   9       54.90       67.23     18.73 o
  -4   8   9       54.71       58.32     18.04 o
  -3   8   9        1.70       -3.51      2.88 o
  -2   8   9      119.84      121.32     21.60 o
  -1   8   9      528.64      504.66     24.62 o
   0   8   9      427.62      355.21     56.48 o
   1   8   9        1.56       12.75      7.98 o
   2   8   9       34.65       39.61     13.75 o
   3   8   9       16.22       18.11     11.31 o
  -3   9   9        7.16       24.52     11.91 o
  -2   9   9      251.34      236.48     30.97 o
  -1   9   9       37.04       33.73      6.14 o
   0   9   9       23.70       27.13      5.52 o
   1   9   9       29.18       32.72     10.60 o
   2   9   9       46.78       54.74     16.09 o
   3   9   9        5.92        5.91      7.99 o
  -3  10   9        3.15        7.52      7.30 o
  -2  10   9       96.25      128.26     22.60 o
  -1  10   9       56.46       74.01     16.03 o
   0  10   9      272.08      247.81     16.17 o
   1  10   9        9.71        9.36      4.95 o
   2  10   9        0.13       -5.14      6.70 o
   3  10   9        3.98        7.51      5.90 o
  -3  11   9        3.55       11.19      9.18 o
  -2  11   9      247.31      286.72     34.12 o
  -1  11   9       12.41       11.51      6.53 o
   0  11   9      312.96      299.36     28.49 o
   1  11   9       35.11       31.45      7.80 o
   2  11   9      121.73      121.41     24.22 o
   3  11   9        1.12        3.39      4.59 o
  -3  12   9       15.90       25.68     12.65 o
  -2  12   9        4.26       12.39      9.64 o
  -1  12   9       62.80       77.02     16.47 o
   0  12   9       75.13       88.17     15.72 o
   1  12   9        0.15       -3.43      3.14 o
   2  12   9       44.42       77.50     19.12 o
   3  12   9        2.35        7.80      7.46 o
  -3  13   9      159.17      186.45     31.10 o
  -2  13   9      243.46      278.47     35.13 o
  -1  13   9       67.15       59.31     14.46 o
   0  13   9      233.26      211.80     25.04 o
   1  13   9       14.07       11.36      7.54 o
   2  13   9      105.95      109.55     24.37 o
  -3  14   9        5.51       11.45      9.76 o
  -2  14   9       19.98       38.18     14.50 o
  -1  14   9       68.16       81.69     17.45 o
   0  14   9       62.18       51.98     13.40 o
   1  14   9        1.82        7.57      4.70 o
   2  14   9        3.46        6.99      7.20 o
  -2  15   9      198.19      248.87     34.93 o
  -1  15   9       70.50       84.50     17.99 o
   0  15   9        8.01       18.82      7.62 o
   1  15   9        0.84       -1.28      4.64 o
   2  15   9        9.92        5.42      3.17 o
  -2  16   9       11.08       11.30      7.82 o
  -1  16   9       87.75      118.55     21.57 o
   0  16   9      117.48      134.55     22.13 o
   1  16   9        1.70        6.92      4.88 o
   2  16   9        6.30        8.95      6.51 o
  -2  17   9       25.61       22.14     12.83 o
  -1  17   9        0.17       11.43      8.99 o
   0  17   9      100.57       86.28     17.87 o
   1  17   9       19.36       23.27      8.31 o
   2  17   9       27.21       18.11      8.73 o
  -1  18   9      159.35      143.87     25.31 o
   0  18   9       31.67       40.68     12.93 o
   1  18   9        0.76        6.33      5.98 o
  -1  19   9        5.96       -0.12      3.66 o
   0  19   9        0.18        5.24      4.63 o
   1  19   9       17.78       23.37      8.69 o
   0  20   9        0.24       22.21      9.55 o
  -4   0  10       42.71       54.08     15.20 o
  -2   0  10        7.71        6.67      5.46 o
   0   0  10       67.34       66.62      9.18 o
   2   0  10       11.06       19.71      9.46 o
  -4   1  10       26.81       25.11     12.23 o
  -3   1  10       31.28       39.34      9.46 o
  -2   1  10       32.01       40.19      8.07 o
  -1   1  10       59.73       49.03      8.05 o
   0   1  10      639.60      589.41     22.56 o
   1   1  10        1.57        1.31      2.13 o
   2   1  10      168.50      163.39     18.50 o
   3   1  10        1.70        0.48      4.56 o
  -4   2  10       37.58       55.87     16.91 o
  -3   2  10        0.50        1.67      5.62 o
  -2   2  10       16.41       18.39      6.40 o
  -1   2  10       11.40        6.64      3.07 o
   0   2  10      188.18      173.33     11.93 o
   1   2  10       30.31       31.08      7.21 o
   2   2  10        3.63        0.06      6.90 o
   3   2  10       32.19       24.88      7.92 o
  -4   3  10       19.90       16.17     10.33 o
  -3   3  10      124.76      136.69     16.69 o
  -2   3  10       55.59       41.08      8.48 o
  -1   3  10       23.90       22.44      4.97 o
   0   3  10        0.00        0.52      2.40 o
   1   3  10       31.27       32.20      7.16 o
   2   3  10       17.99       16.50      6.63 o
   3   3  10        0.02        4.27      3.63 o
  -3   4  10        7.43        1.52      2.29 o
  -2   4  10       86.00       74.06     10.90 o
  -1   4  10      233.53      230.40     17.47 o
   0   4  10      101.50       88.11      8.69 o
   1   4  10       57.37       50.01      8.61 o
   2   4  10        5.08        1.82      2.59 o
   3   4  10        1.60        6.85      5.62 o
  -3   5  10        9.65        6.71      3.33 o
  -2   5  10       90.83       84.73     11.62 o
  -1   5  10       27.67       30.71      6.55 o
   0   5  10        0.02       -0.37      1.36 o
   1   5  10       26.95       22.57      5.99 o
   2   5  10       23.49       28.35     11.16 o
   3   5  10       32.58       38.51      9.97 o
  -3   6  10        2.88        7.80      7.28 o
  -2   6  10        7.59        5.58      4.72 o
  -1   6  10      371.56      405.81     37.12 o
   0   6  10        4.46        4.44      2.15 o
   1   6  10       74.98       56.22     14.63 o
   2   6  10        1.58        6.17      4.86 o
   3   6  10        8.65        8.09     12.07 o
  -3   7  10        4.65        8.77      7.48 o
  -2   7  10       41.41       50.47     14.74 o
  -1   7  10        8.59       12.60      4.45 o
   0   7  10        6.67        6.47      2.47 o
   1   7  10      118.26      115.85     20.80 o
   2   7  10      414.78      308.96     37.23 o
   3   7  10       91.02       99.25     24.68 o
  -3   8  10        0.38        2.53      9.14 o
  -2   8  10       29.37       29.34     10.59 o
  -1   8  10      146.34      163.45     23.14 o
   0   8  10        1.29       -1.34      1.75 o
   1   8  10       56.15       57.59     10.52 o
   2   8  10        1.11        1.78      5.82 o
   3   8  10        5.17       10.70      7.20 o
  -3   9  10      114.36      118.06     23.79 o
  -2   9  10       65.49       88.52     19.16 o
  -1   9  10        1.81        3.35      5.10 o
   0   9  10       26.09       31.79      6.35 o
   1   9  10       72.52       74.97     11.61 o
   2   9  10      184.30      165.50     27.69 o
   3   9  10       47.55       54.15     18.19 o
  -3  10  10        7.71       19.20     11.32 o
  -2  10  10       36.28       40.18     13.99 o
  -1  10  10       61.41       86.02     17.21 o
   0  10  10       15.64       22.48      8.19 o
   1  10  10       94.57       89.56     12.77 o
   2  10  10       63.35       73.75     19.33 o
  -3  11  10      103.12      139.12     26.52 o
  -2  11  10       81.35       78.23     18.93 o
  -1  11  10      114.42      156.53     24.31 o
   0  11  10        0.01       -1.47      2.53 o
   1  11  10        0.43        4.01      4.69 o
   2  11  10       21.93        9.93      5.95 o
  -2  12  10        4.71       11.96      8.66 o
  -1  12  10      111.30      112.96     20.82 o
   0  12  10        5.96        1.91      2.83 o
   1  12  10      203.61      191.10     20.18 o
   2  12  10       12.99        5.80      7.36 o
  -2  13  10        5.63        5.93      6.96 o
  -1  13  10       19.25       19.25     13.12 o
   0  13  10       16.38       18.37      8.39 o
   1  13  10        8.57        9.62      7.86 o
   2  13  10       53.86       64.35     19.47 o
  -2  14  10       10.24       17.22      9.53 o
  -1  14  10       66.62       57.01     15.35 o
   0  14  10       34.56       24.33      9.48 o
   1  14  10       59.98       64.04     12.27 o
   2  14  10       10.53        8.75      7.40 o
  -1  15  10        9.30        4.90      4.87 o
   0  15  10       24.36       20.75      9.69 o
   1  15  10       69.24       66.39     12.36 o
  -1  16  10        3.35        2.65      5.46 o
   0  16  10       86.28       63.45     16.13 o
   1  16  10       12.53       13.71      5.87 o
   0  17  10       16.01       20.86     10.46 o
   1  17  10       48.94       70.44     24.05 o
  -3   0  11        0.32       10.35      6.58 o
  -1   0  11       29.79       30.06      9.82 o
   1   0  11       37.18       51.77     13.15 o
   3   0  11       16.67       23.99     11.82 o
  -3   1  11       20.92       23.82      7.40 o
  -2   1  11        0.03        4.91      3.17 o
  -1   1  11      238.31      239.30     19.16 o
   0   1  11        0.09        2.12      2.61 o
   1   1  11       21.75       26.01      9.69 o
   2   1  11       10.43       10.92      4.40 o
   3   1  11       62.52       73.61     13.70 o
  -3   2  11       12.76       23.29     10.48 o
  -2   2  11        0.39        1.03      2.42 o
  -1   2  11       32.39       41.40      7.60 o
   0   2  11      274.02      244.13     18.32 o
   1   2  11       60.49       65.71     15.69 o
   2   2  11        3.35        2.93      3.11 o
   3   2  11       20.04       24.42      7.71 o
  -3   3  11       19.66       26.20     10.61 o
  -2   3  11        0.14        5.22      3.30 o
  -1   3  11       61.38       64.93      9.86 o
   0   3  11       15.57       20.21      5.50 o
   1   3  11      158.93      194.11     26.35 o
   2   3  11       30.51       27.87      7.39 o
   3   3  11      103.27      109.71     16.53 o
  -3   4  11       21.85       40.37     14.98 o
  -2   4  11        4.50       -1.12      3.43 o
  -1   4  11       15.19       22.10      6.15 o
   0   4  11      165.65      145.18     14.05 o
   1   4  11        7.40        7.37      6.05 o
   2   4  11        4.01       11.79      5.33 o
  -3   5  11       10.61       14.67     10.84 o
  -2   5  11       39.05       48.92     14.40 o
  -1   5  11       20.43       17.77      4.83 o
   0   5  11        1.27        9.67      7.66 o
   1   5  11       58.51       55.70     14.02 o
   2   5  11       46.12       55.89     11.13 o
  -3   6  11        7.49        7.12      6.11 o
  -2   6  11       14.44       16.95      9.61 o
  -1   6  11        9.69       10.28      4.46 o
   0   6  11       89.18       86.67      9.03 o
   1   6  11        0.85        2.22      3.63 o
   2   6  11       10.90       18.60     10.20 o
  -3   7  11       30.12       42.51     14.78 o
  -2   7  11      136.98      155.54     25.95 o
  -1   7  11        6.35        9.34      5.92 o
   0   7  11        2.59        3.30      1.82 o
   1   7  11       26.78       21.07      6.39 o
   2   7  11       61.56       63.61     16.88 o
  -3   8  11        4.72        7.98      7.44 o
  -2   8  11       23.90       17.07      8.87 o
  -1   8  11        0.15       -4.99      6.19 o
   0   8  11      111.52      101.79     14.20 o
   1   8  11        7.76        9.39      7.01 o
   2   8  11        0.01       -4.59      6.64 o
  -2   9  11       65.52       89.04     20.16 o
  -1   9  11        1.03        2.19      5.86 o
   0   9  11        8.54       11.88      5.27 o
   1   9  11       27.15       19.87      5.66 o
   2   9  11       43.85       56.14     17.53 o
  -2  10  11       85.83       66.46     17.47 o
  -1  10  11       10.32       10.92      4.61 o
   0  10  11      118.70      118.26     15.64 o
   1  10  11        4.15        3.97      3.15 o
   2  10  11       19.75       32.41     13.21 o
  -2  11  11       29.67       45.22     14.92 o
  -1  11  11        0.27        3.66      6.06 o
   0  11  11        7.33       18.98      6.71 o
   1  11  11        0.00       -5.25      4.00 o
   2  11  11       79.97      103.55     24.36 o
  -1  12  11       69.38       70.26     17.45 o
   0  12  11       42.60       56.48     11.70 o
   1  12  11        6.67        7.37      4.46 o
  -1  13  11        1.65        4.26      4.09 o
   0  13  11        0.53       -1.66      3.33 o
   1  13  11        0.39       -2.03      4.37 o
   0  14  11       20.30       18.66      8.90 o
   1  14  11       25.70       22.75     12.89 o
  -2   0  12       23.06       30.01     11.96 o
   0   0  12       82.77       88.88     15.84 o
  -2   1  12       84.77       90.02     13.23 o
  -1   1  12        0.07       -1.97      2.14 o
   0   1  12        0.10        2.38      2.97 o
  -2   2  12       20.50       20.61      6.70 o
  -1   2  12        0.22       -2.72      2.53 o
   0   2  12       62.62       63.77      9.61 o
   1   2  12        0.87       10.23      6.61 o
   2   2  12        4.47       11.70      7.22 o
  -2   3  12      149.28      150.66     25.11 o
  -1   3  12        0.53       -5.29      2.72 o
   0   3  12       18.05       17.39      5.34 o
   1   3  12        0.00        0.75      3.46 o
   2   3  12       89.18      111.53     23.80 o
  -2   4  12        0.85       -0.98      4.68 o
  -1   4  12       24.27       27.04      6.69 o
   0   4  12       63.40       52.17     16.28 o
   1   4  12       19.66       31.17     10.77 o
   2   4  12        6.09       15.65     10.37 o
  -2   5  12       99.88      119.24     23.01 o
  -1   5  12        0.18       -3.89      5.79 o
   0   5  12       25.63       23.55      5.98 o
   1   5  12       30.94       48.91     13.38 o
   2   5  12       57.06       51.76     15.96 o
  -2   6  12        4.03        4.50      5.35 o
  -1   6  12      105.72       89.64     18.78 o
   0   6  12      133.26      118.65     19.28 o
   1   6  12      114.12       92.34     18.69 o
  -2   7  12       43.34       51.30     16.26 o
  -1   7  12        0.19        4.86      7.28 o
   0   7  12        3.71        9.08      4.91 o
   1   7  12       51.16       50.31     10.11 o
  -2   8  12       12.77       10.38      7.70 o
  -1   8  12       90.91      118.49     21.98 o
   0   8  12       50.01       41.53     11.82 o
   1   8  12      150.50      156.28     17.71 o
  -1   9  12       34.12       39.91     12.86 o
   0   9  12        0.14        2.87      2.02 o
   1   9  12       59.07       46.28     14.69 o
   0  10  12        0.61       -3.14      3.50 o
   1  10  12      113.92      118.45     24.06 o
  -1   0  13      112.65      142.26     22.58 o
  -1   1  13      132.18      145.59     16.57 o
   0   1  13        3.65        3.18      2.31 o
  -1   2  13      160.30      159.05     17.37 o
   0   2  13       19.32       21.80      5.88 o
  -1   3  13       13.21       15.09      8.97 o
   0   3  13        9.23       14.64      4.85 o
  -1   4  13      107.49      100.38     20.85 o
   0   4  13      137.94      125.03     13.77 o
   0   5  13        3.91       21.92      9.90 o
 
